# Supplementary material for: 2,4-Bis(dimethyl­amino)-1,3,5-trimethyl-6-(nitro­oxy)borazine
Source: Acta Crystallogr Sect E Struct Rep Online. 2013 Apr 5;69(Pt 5):o634. doi: 10.1107/S1600536813007484 (PMC3647835; doi:10.1107/S1600536813007484)
Supplement: Supplementary file 1 [file e-69-0o634-sup1.cif]

##############################################################################
#                                                                            #
# This CIF contains the data in a paper accepted for publication in          #
# Acta Crystallographica Section E. It conforms to the requirements of       #
# Notes for Authors for Acta Crystallographica Section E, and has been       #
# peer reviewed under the auspices of the IUCr Commission on Journals.       #
#                                                                            #
# Full details of the Crystallographic Information File format               #
# are given in the paper "The Crystallographic Information File (CIF):       #
# a New Standard Archive File for Crystallography" by S. R. Hall, F. H.      #
# Allen and I. D. Brown [Acta Cryst. (1991), A47, 655-685].                  #
#                                                                            #
# The current version of the core CIF dictionary is obtainable from          #
# ftp://ftp.iucr.org/pub/cif_core.dic.                                       #
#                                                                            #
# Software is freely available for graphical display of the structure(s)     #
# in this CIF. For information consult the CIF software page                 #
# http://www.iucr.org/resources/cif/software.                                #
#                                                                            #
# This file may be used for bona fide research purposes within the           #
# scientific community so long as proper attribution is given to the journal # 
# article from which it was obtained.                                        #
#                                                                            #
##############################################################################
data_global
_audit_creation_method     SHELXL-97
_journal_date_recd_electronic     2013-03-11
_journal_date_accepted     2013-03-18
_journal_name_full     'Acta Crystallographica, Section E'
_journal_year     2013
_journal_volume     69
_journal_issue      5
_journal_page_first     o634
_journal_page_last     o634
_journal_paper_category     QO
_journal_paper_doi     10.1107/S1600536813007484
_journal_coeditor_code     HB7055
_publ_contact_author_name     'Mark A. Rodriguez'
_publ_contact_author_address
;
PO Box 5800
MS 1411
Sandia National Laboratories
Albuquerque, New Mexico 87185-1411
USA
;
_publ_contact_author_email     marodri@sandia.gov
_publ_contact_author_fax     '1-505-844-9781'
_publ_contact_author_phone     '1-505-844-3583'
_publ_section_title
;
2,4-Bis(dimethylamino)-1,3,5-trimethyl-6-(nitrooxy)borazine
;
loop_
    _publ_author_name
    _publ_author_address
    'Rodriguez, Mark A.'
;
PO Box 5800
MS 1411
Sandia National Laboratories
Albuquerque
NM 87185-1411
USA
;
    'Borek, Theodore T.'
;
PO Box 5800
MS 0892
Sandia National Laboratories
Albuquerque
NM 87185-0892
USA
;
data_I
_chemical_name_systematic
;
2,4-Bis(dimethylamino)-1,3,5-trimethyl-6-(nitrooxy)borazine
;
_chemical_name_common     ?
_chemical_formula_moiety     'C7 H21 B3 N6 O3'
_chemical_formula_sum     'C7 H21 B3 N6 O3'
_chemical_formula_iupac     'C7 H21 B3 N6 O3'
_chemical_formula_weight     269.73
_chemical_melting_point     ?
_symmetry_cell_setting     triclinic
_symmetry_space_group_name_H-M     'P -1'
_symmetry_space_group_name_Hall     '-P 1'
loop_
    _symmetry_equiv_pos_as_xyz
    'x, y, z'
    '-x, -y, -z'
_cell_length_a     8.7017(15)
_cell_length_b     10.2205(16)
_cell_length_c     10.3082(15)
_cell_angle_alpha     117.624(2)
_cell_angle_beta     92.371(2)
_cell_angle_gamma     113.744(2)
_cell_volume     713.5(2)
_cell_formula_units_Z     2
_cell_measurement_reflns_used     200
_cell_measurement_theta_min     1.0
_cell_measurement_theta_max     25.0
_cell_measurement_temperature     193(2)
_exptl_crystal_description     irregular
_exptl_crystal_colour     colorless
_exptl_crystal_size_max     0.21
_exptl_crystal_size_mid     0.14
_exptl_crystal_size_min     0.12
_exptl_crystal_density_diffrn     1.255
_exptl_crystal_density_meas     ?
_exptl_crystal_density_method     'not measured'
_exptl_crystal_F_000     288
_exptl_absorpt_coefficient_mu     0.092
_exptl_absorpt_correction_type     multi-scan
_exptl_absorpt_process_details     '(SADABS; Bruker, 2005)'
_exptl_absorpt_correction_T_min     0.9807
_exptl_absorpt_correction_T_max     0.9895
_exptl_special_details
;
;
_diffrn_ambient_temperature     193(2)
_diffrn_radiation_type     MoK\a
_diffrn_radiation_wavelength     0.71073
_diffrn_radiation_source     'fine-focus sealed tube'
_diffrn_radiation_monochromator     graphite
_diffrn_measurement_device_type     'Bruker APEX CCD'
_diffrn_measurement_method     '\w and \f scans'
_diffrn_reflns_number     5210
_diffrn_reflns_av_R_equivalents     0.0240
_diffrn_reflns_av_sigmaI/netI     0.0388
_diffrn_reflns_theta_min     2.32
_diffrn_reflns_theta_max     25.00
_diffrn_reflns_theta_full     25.00
_diffrn_measured_fraction_theta_max     0.994
_diffrn_measured_fraction_theta_full     0.994
_diffrn_reflns_limit_h_min     -10
_diffrn_reflns_limit_h_max     10
_diffrn_reflns_limit_k_min     -12
_diffrn_reflns_limit_k_max     12
_diffrn_reflns_limit_l_min     -12
_diffrn_reflns_limit_l_max     12
_refine_special_details
;
Refinement of <i>F</i>^2^ against ALL reflections. The weighted <i>R</i>-factor
(<i>wR</i>) and goodness of fit (<i>S</i>) are based on <i>F</i>^2^,
conventional <i>R</i>-factors (<i>R</i>) are based on <i>F</i>, with <i>F</i>
set to zero for negative <i>F</i>^2^. The threshold expression of <i>F</i>^2^
> \s(<i>F</i>^2^) is used only for calculating <i>R</i>-factors(gt)
<i>etc</i>. and is not relevant to the choice of reflections for refinement.
<i>R</i>-factors based on <i>F</i>^2^ are statistically about twice as large
as those based on <i>F</i>, and <i>R</i>- factors based on ALL data will be
even larger.
;
_reflns_number_total     2515
_reflns_number_gt     1754
_reflns_threshold_expression     I>2\s(I)
_refine_ls_structure_factor_coef     Fsqd
_refine_ls_matrix_type     full
_refine_ls_R_factor_all     0.0710
_refine_ls_R_factor_gt     0.0461
_refine_ls_wR_factor_gt     0.1084
_refine_ls_wR_factor_ref     0.1235
_refine_ls_goodness_of_fit_ref     1.028
_refine_ls_restrained_S_all     1.028
_refine_ls_number_reflns     2515
_refine_ls_number_parameters     179
_refine_ls_number_restraints     0
_refine_ls_hydrogen_treatment     constr
_refine_ls_weighting_scheme     calc
_refine_ls_weighting_details
         'calc w=1/[\s^2^(Fo^2^)+(0.0544P)^2^+0.1672P] where P=(Fo^2^+2Fc^2^)/3'
_atom_sites_solution_hydrogens     geom
_atom_sites_solution_primary     direct
_atom_sites_solution_secondary     difmap
_refine_ls_shift/su_max     0.000
_refine_ls_shift/su_mean     0.000
_refine_diff_density_max     0.159
_refine_diff_density_min     -0.235
_refine_ls_extinction_method     none
_refine_ls_extinction_coef     ?
loop_
    _atom_type_symbol
    _atom_type_description
    _atom_type_scat_dispersion_real
    _atom_type_scat_dispersion_imag
    _atom_type_scat_source
    'C' 'C' 0.0033 0.0016
                         'International Tables Vol C Tables 4.2.6.8 and 6.1.1.4'
    'H' 'H' 0.0000 0.0000
                         'International Tables Vol C Tables 4.2.6.8 and 6.1.1.4'
    'B' 'B' 0.0013 0.0007
                         'International Tables Vol C Tables 4.2.6.8 and 6.1.1.4'
    'N' 'N' 0.0061 0.0033
                         'International Tables Vol C Tables 4.2.6.8 and 6.1.1.4'
    'O' 'O' 0.0106 0.0060
                         'International Tables Vol C Tables 4.2.6.8 and 6.1.1.4'
_computing_data_collection     'APEX2 (Bruker, 2005)'
_computing_cell_refinement     'SAINT (Bruker, 2005)'
_computing_data_reduction     'SAINT (Bruker, 2005)'
_computing_structure_solution     'SHELXTL (Sheldrick, 2008)'
_computing_structure_refinement     'SHELXTL (Sheldrick, 2008)'
_computing_molecular_graphics
 '<i>XSHELL.</i> (Bruker, 2000) and <i>Mercury</i> (Macrae <i>et al.</i>, 2006)'
_computing_publication_material     'SHELXTL (Sheldrick, 2008)'
loop_
    _atom_site_type_symbol
    _atom_site_label
    _atom_site_fract_x
    _atom_site_fract_y
    _atom_site_fract_z
    _atom_site_U_iso_or_equiv
    _atom_site_adp_type
    _atom_site_calc_flag
    _atom_site_refinement_flags
    _atom_site_occupancy
    _atom_site_symmetry_multiplicity
    _atom_site_disorder_assembly
    _atom_site_disorder_group
    B B1 0.4283(3) 0.6785(3) 0.6075(3) 0.0344(5) Uani d . 1 1 . .
    B B2 0.2976(3) 0.5242(3) 0.7345(3) 0.0326(5) Uani d . 1 1 . .
    B B3 0.1777(3) 0.3931(3) 0.4492(3) 0.0312(5) Uani d . 1 1 . .
    N N1 0.42950(19) 0.67279(19) 0.74152(18) 0.0326(4) Uani d . 1 1 . .
    N N2 0.3103(2) 0.5465(2) 0.46384(18) 0.0327(4) Uani d . 1 1 . .
    N N3 0.1733(2) 0.39008(19) 0.58808(18) 0.0323(4) Uani d . 1 1 . .
    N N4 0.2920(2) 0.5148(2) 0.8690(2) 0.0424(5) Uani d . 1 1 . .
    N N5 0.0574(2) 0.2537(2) 0.30467(19) 0.0380(4) Uani d . 1 1 . .
    N N6 0.5525(2) 0.9520(2) 0.6490(2) 0.0494(5) Uani d . 1 1 . .
    O O1 0.57519(18) 0.82087(18) 0.61309(18) 0.0487(4) Uani d . 1 1 . .
    O O2 0.4182(2) 0.9481(2) 0.6800(2) 0.0697(6) Uani d . 1 1 . .
    O O3 0.6707(3) 1.0656(2) 0.6479(3) 0.0882(7) Uani d . 1 1 . .
    C C1 0.5786(3) 0.8066(3) 0.8791(2) 0.0450(6) Uani d . 1 1 . .
    H H1A 0.6855 0.8443 0.8486 0.068 Uiso calc R 1 1 . .
    H H1B 0.5931 0.7628 0.9428 0.068 Uiso calc R 1 1 . .
    H H1C 0.5561 0.9014 0.9370 0.068 Uiso calc R 1 1 . .
    C C2 0.3408(3) 0.5590(3) 0.3290(2) 0.0436(5) Uani d . 1 1 . .
    H H2A 0.2795 0.6144 0.3123 0.065 Uiso calc R 1 1 . .
    H H2B 0.2967 0.4462 0.2389 0.065 Uiso calc R 1 1 . .
    H H2C 0.4665 0.6249 0.3464 0.065 Uiso calc R 1 1 . .
    C C3 0.0057(3) 0.2695(3) 0.5884(3) 0.0437(5) Uani d . 1 1 . .
    H H3A 0.0109 0.1674 0.5660 0.066 Uiso calc R 1 1 . .
    H H3B -0.0904 0.2409 0.5105 0.066 Uiso calc R 1 1 . .
    H H3C -0.0139 0.3207 0.6889 0.066 Uiso calc R 1 1 . .
    C C4 0.3033(3) 0.6486(3) 1.0146(3) 0.0545(6) Uani d . 1 1 . .
    H H4A 0.3224 0.7458 1.0070 0.082 Uiso calc R 1 1 . .
    H H4B 0.4011 0.6811 1.0936 0.082 Uiso calc R 1 1 . .
    H H4C 0.1941 0.6093 1.0416 0.082 Uiso calc R 1 1 . .
    C C5 0.2485(3) 0.3612(3) 0.8680(3) 0.0579(7) Uani d . 1 1 . .
    H H5A 0.1314 0.3175 0.8816 0.087 Uiso calc R 1 1 . .
    H H5B 0.3342 0.3851 0.9513 0.087 Uiso calc R 1 1 . .
    H H5C 0.2505 0.2775 0.7703 0.087 Uiso calc R 1 1 . .
    C C6 -0.0062(3) 0.0790(3) 0.2594(3) 0.0477(6) Uani d . 1 1 . .
    H H6A 0.0633 0.0735 0.3322 0.072 Uiso calc R 1 1 . .
    H H6B 0.0047 0.0162 0.1572 0.072 Uiso calc R 1 1 . .
    H H6C -0.1292 0.0297 0.2584 0.072 Uiso calc R 1 1 . .
    C C7 -0.0354(3) 0.2692(3) 0.1965(3) 0.0513(6) Uani d . 1 1 . .
    H H7A -0.0014 0.3878 0.2379 0.077 Uiso calc R 1 1 . .
    H H7B -0.1617 0.2060 0.1785 0.077 Uiso calc R 1 1 . .
    H H7C -0.0057 0.2241 0.1000 0.077 Uiso calc R 1 1 . .
loop_
    _atom_site_aniso_label
    _atom_site_aniso_U_11
    _atom_site_aniso_U_22
    _atom_site_aniso_U_33
    _atom_site_aniso_U_12
    _atom_site_aniso_U_13
    _atom_site_aniso_U_23
    B1 0.0302(12) 0.0340(13) 0.0503(15) 0.0175(11) 0.0181(11) 0.0278(12)
    B2 0.0330(12) 0.0344(12) 0.0384(13) 0.0189(11) 0.0130(10) 0.0222(11)
    B3 0.0310(12) 0.0336(12) 0.0382(13) 0.0195(10) 0.0148(10) 0.0215(11)
    N1 0.0298(9) 0.0288(9) 0.0360(9) 0.0111(7) 0.0079(7) 0.0171(8)
    N2 0.0364(9) 0.0378(10) 0.0360(10) 0.0204(8) 0.0162(8) 0.0252(8)
    N3 0.0298(9) 0.0298(9) 0.0389(10) 0.0116(7) 0.0114(7) 0.0213(8)
    N4 0.0514(11) 0.0428(10) 0.0394(10) 0.0204(9) 0.0135(9) 0.0279(9)
    N5 0.0396(10) 0.0350(10) 0.0364(10) 0.0180(8) 0.0082(8) 0.0166(8)
    N6 0.0421(11) 0.0373(11) 0.0612(13) 0.0101(10) 0.0209(10) 0.0274(10)
    O1 0.0400(9) 0.0435(9) 0.0698(11) 0.0172(7) 0.0247(8) 0.0364(8)
    O2 0.0573(11) 0.0499(11) 0.1124(16) 0.0299(9) 0.0396(11) 0.0452(11)
    O3 0.0787(14) 0.0491(11) 0.140(2) 0.0195(10) 0.0572(13) 0.0593(13)
    C1 0.0400(12) 0.0383(12) 0.0465(13) 0.0133(10) 0.0063(10) 0.0199(11)
    C2 0.0509(13) 0.0536(14) 0.0459(13) 0.0294(12) 0.0248(11) 0.0356(12)
    C3 0.0372(12) 0.0401(12) 0.0496(13) 0.0097(10) 0.0158(10) 0.0278(11)
    C4 0.0605(16) 0.0692(17) 0.0397(14) 0.0317(14) 0.0174(11) 0.0318(13)
    C5 0.0638(16) 0.0626(16) 0.0682(17) 0.0261(13) 0.0186(13) 0.0525(15)
    C6 0.0429(13) 0.0338(12) 0.0505(14) 0.0151(10) 0.0131(11) 0.0134(11)
    C7 0.0514(14) 0.0568(15) 0.0414(13) 0.0279(12) 0.0064(11) 0.0215(12)
_geom_special_details
;
All e.s.d.'s (except the e.s.d. in the dihedral angle between two l.s. planes)
are estimated using the full covariance matrix. The cell e.s.d.'s are taken
into account individually in the estimation of e.s.d.'s in distances, angles
and torsion angles; correlations between e.s.d.'s in cell parameters are only
used when they are defined by crystal symmetry. An approximate (isotropic)
treatment of cell e.s.d.'s is used for estimating e.s.d.'s involving l.s.
planes.
;
loop_
    _geom_bond_atom_site_label_1
    _geom_bond_atom_site_label_2
    _geom_bond_site_symmetry_2
    _geom_bond_distance
    _geom_bond_publ_flag
    B1 N2 . 1.405(3) ?
    B1 N1 . 1.410(3) ?
    B1 O1 . 1.474(2) ?
    B2 N4 . 1.434(3) ?
    B2 N3 . 1.442(3) ?
    B2 N1 . 1.455(3) ?
    B3 N5 . 1.430(3) ?
    B3 N3 . 1.448(3) ?
    B3 N2 . 1.456(3) ?
    N1 C1 . 1.478(3) ?
    N2 C2 . 1.479(2) ?
    N3 C3 . 1.484(2) ?
    N4 C4 . 1.453(3) ?
    N4 C5 . 1.454(3) ?
    N5 C7 . 1.454(3) ?
    N5 C6 . 1.457(3) ?
    N6 O3 . 1.207(2) ?
    N6 O2 . 1.214(2) ?
    N6 O1 . 1.316(2) ?
    C1 H1A . 0.9800 ?
    C1 H1B . 0.9800 ?
    C1 H1C . 0.9800 ?
    C2 H2A . 0.9800 ?
    C2 H2B . 0.9800 ?
    C2 H2C . 0.9800 ?
    C3 H3A . 0.9800 ?
    C3 H3B . 0.9800 ?
    C3 H3C . 0.9800 ?
    C4 H4A . 0.9800 ?
    C4 H4B . 0.9800 ?
    C4 H4C . 0.9800 ?
    C5 H5A . 0.9800 ?
    C5 H5B . 0.9800 ?
    C5 H5C . 0.9800 ?
    C6 H6A . 0.9800 ?
    C6 H6B . 0.9800 ?
    C6 H6C . 0.9800 ?
    C7 H7A . 0.9800 ?
    C7 H7B . 0.9800 ?
    C7 H7C . 0.9800 ?
loop_
    _geom_angle_atom_site_label_1
    _geom_angle_atom_site_label_2
    _geom_angle_atom_site_label_3
    _geom_angle_site_symmetry_1
    _geom_angle_site_symmetry_3
    _geom_angle
    _geom_angle_publ_flag
    N2 B1 N1 . . 124.20(18) ?
    N2 B1 O1 . . 117.31(19) ?
    N1 B1 O1 . . 117.86(18) ?
    N4 B2 N3 . . 122.28(18) ?
    N4 B2 N1 . . 120.72(19) ?
    N3 B2 N1 . . 117.00(18) ?
    N5 B3 N3 . . 122.07(18) ?
    N5 B3 N2 . . 121.33(18) ?
    N3 B3 N2 . . 116.59(18) ?
    B1 N1 B2 . . 118.96(17) ?
    B1 N1 C1 . . 118.86(17) ?
    B2 N1 C1 . . 121.61(17) ?
    B1 N2 B3 . . 119.30(17) ?
    B1 N2 C2 . . 118.29(17) ?
    B3 N2 C2 . . 121.85(17) ?
    B2 N3 B3 . . 123.84(17) ?
    B2 N3 C3 . . 116.89(17) ?
    B3 N3 C3 . . 116.69(16) ?
    B2 N4 C4 . . 123.85(18) ?
    B2 N4 C5 . . 123.12(18) ?
    C4 N4 C5 . . 112.45(18) ?
    B3 N5 C7 . . 123.88(17) ?
    B3 N5 C6 . . 123.55(18) ?
    C7 N5 C6 . . 111.94(17) ?
    O3 N6 O2 . . 126.7(2) ?
    O3 N6 O1 . . 115.25(19) ?
    O2 N6 O1 . . 118.09(17) ?
    N6 O1 B1 . . 115.66(15) ?
    N1 C1 H1A . . 109.5 ?
    N1 C1 H1B . . 109.5 ?
    H1A C1 H1B . . 109.5 ?
    N1 C1 H1C . . 109.5 ?
    H1A C1 H1C . . 109.5 ?
    H1B C1 H1C . . 109.5 ?
    N2 C2 H2A . . 109.5 ?
    N2 C2 H2B . . 109.5 ?
    H2A C2 H2B . . 109.5 ?
    N2 C2 H2C . . 109.5 ?
    H2A C2 H2C . . 109.5 ?
    H2B C2 H2C . . 109.5 ?
    N3 C3 H3A . . 109.5 ?
    N3 C3 H3B . . 109.5 ?
    H3A C3 H3B . . 109.5 ?
    N3 C3 H3C . . 109.5 ?
    H3A C3 H3C . . 109.5 ?
    H3B C3 H3C . . 109.5 ?
    N4 C4 H4A . . 109.5 ?
    N4 C4 H4B . . 109.5 ?
    H4A C4 H4B . . 109.5 ?
    N4 C4 H4C . . 109.5 ?
    H4A C4 H4C . . 109.5 ?
    H4B C4 H4C . . 109.5 ?
    N4 C5 H5A . . 109.5 ?
    N4 C5 H5B . . 109.5 ?
    H5A C5 H5B . . 109.5 ?
    N4 C5 H5C . . 109.5 ?
    H5A C5 H5C . . 109.5 ?
    H5B C5 H5C . . 109.5 ?
    N5 C6 H6A . . 109.5 ?
    N5 C6 H6B . . 109.5 ?
    H6A C6 H6B . . 109.5 ?
    N5 C6 H6C . . 109.5 ?
    H6A C6 H6C . . 109.5 ?
    H6B C6 H6C . . 109.5 ?
    N5 C7 H7A . . 109.5 ?
    N5 C7 H7B . . 109.5 ?
    H7A C7 H7B . . 109.5 ?
    N5 C7 H7C . . 109.5 ?
    H7A C7 H7C . . 109.5 ?
    H7B C7 H7C . . 109.5 ?
