# Supplementary material for: 2,4-Bis(dimethyl­amino)-1,3,5-trimethyl-6-(nitro­oxy)borazine
Source: Acta Crystallogr Sect E Struct Rep Online. 2013 Apr 5;69(Pt 5):o634. doi: 10.1107/S1600536813007484 (PMC3647835; doi:10.1107/S1600536813007484)
Supplement: Supplementary file 2 [file e-69-0o634-Isup2.hkl]

# 
# h,k,l, Fc-squared, Fo-squared, sigma(Fo-squared) and status flag 
# 
data_I
_shelx_title ' 12mr301_1m in P-1' 
_shelx_refln_list_code          4 
_shelx_F_calc_maximum       96.47 
_exptl_crystal_F_000       288.00 
_reflns_d_resolution_high  0.8409 
 
loop_ 
 _symmetry_equiv_pos_as_xyz 
 'x, y, z' 
 '-x, -y, -z' 
 
_cell_length_a     8.7017 
_cell_length_b    10.2205 
_cell_length_c    10.3082 
_cell_angle_alpha 117.624 
_cell_angle_beta   92.371 
_cell_angle_gamma 113.744 
 
_shelx_F_squared_multiplier     1.000 
 
loop_ 
 _refln_index_h 
 _refln_index_k 
 _refln_index_l 
 _refln_F_squared_calc 
 _refln_F_squared_meas 
 _refln_F_squared_sigma 
 _refln_observed_status 
   1   0   0     1189.18     1068.58     16.51 o 
   2   0   0      288.60      258.46      3.86 o 
   3   0   0     1600.34     1552.62     18.81 o 
   4   0   0       48.15       48.32      2.54 o 
   5   0   0      125.52      128.66      4.35 o 
   6   0   0        0.04       -0.50      1.56 o 
   7   0   0      353.45      368.14      8.86 o 
   8   0   0      188.26      203.86      6.96 o 
   9   0   0        5.36        2.04      1.73 o 
  -9   1   0       19.40       14.72      2.76 o 
  -8   1   0       37.24       40.70      8.17 o 
  -7   1   0        3.40        1.96      1.68 o 
  -6   1   0       19.42       22.45      4.15 o 
  -5   1   0      404.73      384.08      7.51 o 
  -4   1   0      432.15      400.06      7.00 o 
  -3   1   0       16.05       15.66      0.96 o 
  -2   1   0     7960.31     6833.25    156.98 o 
  -1   1   0       59.76       39.66      0.93 o 
   0   1   0      867.70      863.36      9.47 o 
   1   1   0      116.85      107.03      1.77 o 
   2   1   0     1028.19      983.03      9.53 o 
   3   1   0       87.01       83.59      3.44 o 
   4   1   0       54.62       53.95      3.30 o 
   5   1   0       63.26       59.43      3.26 o 
   6   1   0      118.02      130.19      5.05 o 
   7   1   0        0.01        1.42      1.62 o 
   8   1   0       10.14        9.77      2.18 o 
  -9   2   0       18.70       14.12      2.37 o 
  -8   2   0        1.36        1.81      1.61 o 
  -7   2   0        2.07        3.84      1.60 o 
  -6   2   0        0.17       -1.00      1.05 o 
  -5   2   0       13.57       14.22      1.18 o 
  -4   2   0        8.88        7.29      0.87 o 
  -3   2   0     1280.26     1330.78     16.80 o 
  -2   2   0     9306.06     7930.73    138.20 o 
  -1   2   0      818.37      725.99      8.83 o 
   0   2   0       34.85       31.99      1.15 o 
   1   2   0      791.23      766.15      7.82 o 
   2   2   0        2.33        0.67      0.58 o 
   3   2   0      103.37      113.45      2.68 o 
   4   2   0        1.95        2.67      1.36 o 
   5   2   0      446.34      469.17      9.56 o 
   6   2   0      221.63      222.33      6.77 o 
   7   2   0        0.62        1.65      1.80 o 
   8   2   0        0.90        3.39      1.77 o 
 -10   3   0       50.24       51.32      4.02 o 
  -9   3   0       22.03       24.00      4.15 o 
  -8   3   0        0.00        0.62      1.22 o 
  -7   3   0        2.17        1.78      1.64 o 
  -6   3   0        1.17        2.57      1.27 o 
  -5   3   0      198.93      193.55      3.47 o 
  -4   3   0      527.65      573.32      6.82 o 
  -3   3   0      497.66      490.87      6.97 o 
  -2   3   0     2585.54     2460.47     21.54 o 
  -1   3   0      157.13      129.67      3.29 o 
   0   3   0      329.75      319.77      4.05 o 
   1   3   0      316.05      329.50      4.58 o 
   2   3   0      138.74      129.78      2.99 o 
   3   3   0       18.53       18.65      1.63 o 
   4   3   0      247.64      255.21      6.58 o 
   5   3   0       51.15       45.55      3.37 o 
   6   3   0        1.92        2.70      1.65 o 
   7   3   0        0.00       -2.59      1.73 o 
 -10   4   0       11.74       12.38      2.47 o 
  -9   4   0       32.39       30.63      2.99 o 
  -8   4   0       81.91       83.37      4.14 o 
  -7   4   0        9.83        7.62      1.74 o 
  -6   4   0       38.89       30.11      2.05 o 
  -5   4   0      391.62      411.95      5.96 o 
  -4   4   0     1136.40     1225.65     12.58 o 
  -3   4   0       40.42       36.92      1.81 o 
  -2   4   0     1196.69     1146.29     17.50 o 
  -1   4   0        5.49        2.86      0.98 o 
   0   4   0       39.21       49.96      1.62 o 
   1   4   0      182.87      179.69      3.99 o 
   2   4   0        1.07        2.79      0.99 o 
   3   4   0      750.92      764.11      9.77 o 
   4   4   0       70.68       72.52      3.77 o 
   5   4   0        0.96        3.09      1.73 o 
   6   4   0        0.08       -0.62      1.40 o 
 -10   5   0       12.87       14.24      2.61 o 
  -9   5   0        3.06        1.06      2.55 o 
  -8   5   0       20.57       19.40      2.44 o 
  -7   5   0       40.53       38.47      3.46 o 
  -6   5   0        1.32        1.78      1.63 o 
  -5   5   0      398.34      373.65      5.79 o 
  -4   5   0      390.23      388.99     10.64 o 
  -3   5   0      188.91      177.10      3.08 o 
  -2   5   0       50.93       46.90      3.57 o 
  -1   5   0      456.44      442.06      8.13 o 
   0   5   0        8.99        8.24      2.75 o 
   1   5   0      130.20      134.83      4.40 o 
   2   5   0      101.05      103.00      4.13 o 
   3   5   0      282.80      273.11      6.96 o 
   4   5   0        0.52       -1.40      2.22 o 
   5   5   0        2.35        1.81      2.63 o 
 -10   6   0        2.75        0.48      1.60 o 
  -9   6   0        2.06        0.43      1.42 o 
  -8   6   0        0.29        1.13      1.23 o 
  -7   6   0      343.02      335.40      7.85 o 
  -6   6   0      389.77      397.09      7.70 o 
  -5   6   0        2.13        3.63      3.82 o 
  -4   6   0       39.13       49.91      4.93 o 
  -3   6   0       52.24       49.55      2.96 o 
  -2   6   0       84.46       93.04      3.80 o 
  -1   6   0       35.30       29.23      2.67 o 
   0   6   0       11.25       10.15      2.46 o 
   1   6   0      673.83      662.49     12.53 o 
   2   6   0        0.14        2.47      1.50 o 
   3   6   0       16.52       19.55      3.78 o 
   4   6   0        2.73        4.27      2.96 o 
 -10   7   0        0.28        1.97      2.88 o 
  -9   7   0       44.61       47.57      5.42 o 
  -8   7   0        5.08        1.31      2.05 o 
  -7   7   0      223.22      216.10      6.36 o 
  -6   7   0       41.72       46.65      3.34 o 
  -5   7   0       12.65       13.89      2.12 o 
  -4   7   0       27.79       27.81      2.73 o 
  -3   7   0        0.71        0.56      1.39 o 
  -2   7   0       11.73       10.69      2.03 o 
  -1   7   0       35.85       34.64      3.11 o 
   0   7   0       94.72      102.71      4.65 o 
   1   7   0      236.87      247.71      7.17 o 
   2   7   0        3.32        3.56      1.78 o 
   3   7   0        2.08        0.00      3.12 o 
  -8   8   0       40.05       46.09      5.50 o 
  -7   8   0        0.21       -1.43      1.68 o 
  -6   8   0        0.30        2.33      1.71 o 
  -5   8   0       37.19       33.17      2.97 o 
  -4   8   0       44.35       52.09      7.07 o 
  -3   8   0       10.19       14.30      2.35 o 
  -2   8   0      106.27       98.62      4.65 o 
  -1   8   0      525.40      530.48     11.27 o 
   0   8   0       31.93       34.97      9.37 o 
   1   8   0       17.69       25.09      3.78 o 
   2   8   0        4.48        4.44      3.04 o 
  -9   9   0       61.42       53.65      6.33 o 
  -8   9   0        4.77        6.00      3.04 o 
  -7   9   0       11.66        7.75      2.21 o 
  -6   9   0        5.81        8.85      2.18 o 
  -5   9   0       12.24       11.49      2.29 o 
  -4   9   0        5.50        0.53      1.57 o 
  -3   9   0       21.92       17.14      5.55 o 
  -2   9   0        2.17        3.54      1.68 o 
  -1   9   0       29.26       37.56      3.63 o 
   0   9   0       35.52       43.75      3.72 o 
  -7  10   0        5.60        8.66      2.37 o 
  -6  10   0        0.31        1.07      1.68 o 
  -5  10   0        3.51        9.38      2.27 o 
  -4  10   0       64.92       66.48      4.42 o 
  -3  10   0      114.70      113.26      6.82 o 
  -2  10   0        1.46        2.86      1.79 o 
   4 -11   1       10.03       12.83      2.63 o 
   5 -11   1        0.10        2.16      1.70 o 
   6 -11   1        1.94       -0.70      1.70 o 
   1 -10   1        2.64        1.30      1.74 o 
   2 -10   1       10.40        9.68      2.32 o 
   3 -10   1        5.71        3.76      1.82 o 
   4 -10   1        0.04       -1.69      1.85 o 
   5 -10   1        1.63        1.24      2.26 o 
   6 -10   1       16.18       13.94      2.49 o 
   7 -10   1       33.85       34.26      3.39 o 
   8 -10   1        0.12        0.82      2.79 o 
  -1  -9   1        7.56       10.27      2.88 o 
   0  -9   1       19.02       23.85      3.10 o 
   1  -9   1        1.45       -1.15      1.28 o 
   2  -9   1        4.83        3.84      1.71 o 
   3  -9   1        0.25       -0.19      1.32 o 
   4  -9   1       62.15       54.07      3.66 o 
   5  -9   1        1.52       -0.86      1.51 o 
   6  -9   1        2.56        4.97      1.89 o 
   7  -9   1       13.51       14.66      2.46 o 
   8  -9   1       33.62       34.51      4.93 o 
   9  -9   1       41.43       39.93      5.26 o 
  -3  -8   1       22.20       18.40      4.19 o 
  -2  -8   1        6.30        4.47      1.89 o 
  -1  -8   1       58.60       61.96      5.09 o 
   0  -8   1       10.54       12.19      2.21 o 
   1  -8   1       75.17       73.46      4.01 o 
   2  -8   1       28.86       26.04      2.78 o 
   3  -8   1       11.81       11.59      2.12 o 
   4  -8   1       49.59       61.29      3.63 o 
   5  -8   1       70.73       72.10      3.89 o 
   6  -8   1       85.03       81.58      4.12 o 
   7  -8   1        6.03        4.89      1.72 o 
   8  -8   1       23.30       17.99      4.03 o 
   9  -8   1       34.02       31.39      4.77 o 
  -4  -7   1        0.50        2.14      2.79 o 
  -3  -7   1       54.65       63.43      5.83 o 
  -2  -7   1        0.52        0.27      1.68 o 
  -1  -7   1      248.03      250.72      9.20 o 
   0  -7   1       43.76       45.55      7.07 o 
   1  -7   1      181.99      176.48      5.49 o 
   2  -7   1      123.95      121.14      4.50 o 
   3  -7   1       83.06       88.96      4.11 o 
   4  -7   1       63.50       58.89      3.31 o 
   5  -7   1       10.43        7.69      1.77 o 
   6  -7   1       28.96       37.77      4.19 o 
   7  -7   1      338.18      333.90     12.16 o 
   8  -7   1        8.69        4.85      2.88 o 
   9  -7   1        0.31        1.58      1.67 o 
  10  -7   1        0.02        0.60      1.87 o 
  -5  -6   1        0.57        0.49      2.46 o 
  -4  -6   1       26.77       24.16      4.27 o 
  -3  -6   1        1.30       -0.25      1.97 o 
  -2  -6   1       52.10       53.63      3.42 o 
  -1  -6   1       16.34       14.04      2.59 o 
   0  -6   1      182.60      181.37      5.26 o 
   1  -6   1        1.23        4.41      1.38 o 
   2  -6   1       13.09       10.71      1.71 o 
   3  -6   1        9.35        7.09      1.48 o 
   4  -6   1       67.11       71.85      2.37 o 
   5  -6   1      141.09      140.80      3.43 o 
   6  -6   1       15.78       17.61      1.72 o 
   7  -6   1       18.06       20.60      3.16 o 
   8  -6   1        8.52       11.33      2.15 o 
   9  -6   1        5.62        6.17      2.06 o 
  10  -6   1        2.78        2.74      1.75 o 
  -6  -5   1       19.75       18.32      4.35 o 
  -5  -5   1       68.32       82.41      6.65 o 
  -4  -5   1        1.40       -0.52      3.16 o 
  -3  -5   1      149.13      146.74      4.12 o 
  -2  -5   1       45.24       48.45      2.30 o 
  -1  -5   1       29.68       34.93      2.64 o 
   0  -5   1       31.97       32.12      1.61 o 
   1  -5   1      181.19      191.47      4.73 o 
   2  -5   1      369.39      413.00      5.10 o 
   3  -5   1        4.81        2.30      0.68 o 
   4  -5   1      539.75      548.59      8.38 o 
   5  -5   1      488.49      529.13      7.18 o 
   6  -5   1       55.22       56.12      2.36 o 
   7  -5   1       13.21        9.82      1.89 o 
   8  -5   1        2.88        3.70      1.57 o 
   9  -5   1        1.03        2.89      1.51 o 
  10  -5   1        7.45        5.73      2.15 o 
  -6  -4   1        0.90        1.83      1.52 o 
  -5  -4   1       76.58       83.76      4.27 o 
  -4  -4   1        0.79        0.69      1.40 o 
  -3  -4   1       88.78       93.83      3.37 o 
  -2  -4   1      213.27      207.46      7.39 o 
  -1  -4   1       48.94       41.46      1.80 o 
   0  -4   1      126.25      133.29      2.87 o 
   1  -4   1        6.40        9.04      0.88 o 
   2  -4   1      232.85      236.65      3.48 o 
   3  -4   1      366.66      374.82      4.98 o 
   4  -4   1      242.92      256.92      4.17 o 
   5  -4   1      238.35      241.99      4.22 o 
   6  -4   1        0.18        1.31      1.16 o 
   7  -4   1        2.25        3.88      1.48 o 
   8  -4   1        0.13        0.49      1.22 o 
   9  -4   1        3.08        1.40      1.63 o 
  10  -4   1        7.06        5.62      1.95 o 
  -7  -3   1       30.14       32.05      3.36 o 
  -6  -3   1        4.58        5.78      1.85 o 
  -5  -3   1       47.42       44.56      3.19 o 
  -4  -3   1       55.51       58.41      4.35 o 
  -3  -3   1      188.20      184.78      4.51 o 
  -2  -3   1      667.63      692.46     10.12 o 
  -1  -3   1      204.45      201.01      4.81 o 
   0  -3   1      204.84      201.46      3.00 o 
   1  -3   1      175.06      148.99      2.31 o 
   2  -3   1     1086.86     1032.68      9.95 o 
   3  -3   1     1092.34     1173.74     11.45 o 
   4  -3   1       80.59       74.17      2.00 o 
   5  -3   1      108.24      118.72      2.49 o 
   6  -3   1        8.32        6.73      2.01 o 
   7  -3   1        4.25        5.86      1.57 o 
   8  -3   1       36.03       36.64     12.73 o 
   9  -3   1        8.19        6.61      1.95 o 
  -8  -2   1        1.14        1.43      1.59 o 
  -7  -2   1        1.74        5.93      1.95 o 
  -6  -2   1       16.60       18.41      2.53 o 
  -5  -2   1      183.55      182.87      7.56 o 
  -4  -2   1       52.26       60.12      2.16 o 
  -3  -2   1        0.61       -0.31      0.60 o 
  -2  -2   1       16.21       10.07      1.07 o 
  -1  -2   1       18.13       20.40      1.63 o 
   0  -2   1      205.36      199.78      2.58 o 
   1  -2   1     1366.39     1239.92     11.61 o 
   2  -2   1     1389.89     1401.08     12.70 o 
   3  -2   1       57.13       56.28      1.47 o 
   4  -2   1      107.30      106.72      2.34 o 
   5  -2   1       33.85       31.79      2.32 o 
   6  -2   1        2.18        2.01      1.31 o 
   7  -2   1       21.51       21.45      5.05 o 
   8  -2   1      139.33      141.85      5.57 o 
   9  -2   1       14.15       11.82      2.29 o 
  -8  -1   1       19.65       19.36      5.46 o 
  -7  -1   1      123.96      121.52      6.65 o 
  -6  -1   1       71.80       59.64      3.59 o 
  -5  -1   1      263.59      273.90      6.53 o 
  -4  -1   1       63.39       62.16      1.90 o 
  -3  -1   1       85.48       88.44      2.05 o 
  -2  -1   1     1645.55     1525.42     13.85 o 
  -1  -1   1     1172.27     1097.42      9.86 o 
   0  -1   1     1374.47     1356.07     11.54 o 
   1  -1   1      545.99      539.69      5.58 o 
   2  -1   1     1172.47     1158.64     10.53 o 
   3  -1   1       17.85       15.65      3.33 o 
   4  -1   1       22.46       21.63      1.97 o 
   5  -1   1       34.65       35.87      2.64 o 
   6  -1   1        2.30        2.77      1.48 o 
   7  -1   1        7.83        6.82      1.83 o 
   8  -1   1      165.43      164.08      6.45 o 
   9  -1   1        1.24        0.39      1.73 o 
  -9   0   1        0.49       -0.78      1.64 o 
  -8   0   1        0.04        1.85      1.66 o 
  -7   0   1        2.59       -0.51      1.31 o 
  -6   0   1       17.25       17.84      2.19 o 
  -5   0   1      270.27      263.04      9.08 o 
  -4   0   1      315.69      318.38      4.25 o 
  -3   0   1      218.95      209.00      3.04 o 
  -2   0   1     1074.64      974.80      9.10 o 
  -1   0   1        6.65        8.59      0.51 o 
   0   0   1     2233.98     2049.20     19.61 o 
   1   0   1      111.62      107.69      1.68 o 
   2   0   1       59.05       55.72      1.42 o 
   3   0   1       23.17       22.61      1.06 o 
   4   0   1        0.23        1.13      0.45 o 
   5   0   1       15.63       14.53      1.97 o 
   6   0   1       56.54       59.91      7.23 o 
   7   0   1       20.40       19.73      2.67 o 
   8   0   1      107.89      120.62      7.64 o 
  -9   1   1       16.49       14.20      2.52 o 
  -8   1   1       21.59       26.53      2.84 o 
  -7   1   1      122.06      122.10     11.83 o 
  -6   1   1      111.64      112.07      4.28 o 
  -5   1   1        0.08        0.08      0.54 o 
  -4   1   1        0.87        1.38      0.84 o 
  -3   1   1      210.91      208.07      3.09 o 
  -2   1   1     5889.48     5392.44     87.36 o 
  -1   1   1     1876.75     1735.92     14.95 o 
   0   1   1     2231.51     2137.90     18.31 o 
   1   1   1       49.22       40.24      1.88 o 
   2   1   1      259.10      253.16      3.90 o 
   3   1   1       13.03       21.19      2.17 o 
   4   1   1        1.54        1.03      1.16 o 
   5   1   1       99.63      118.28      9.61 o 
   6   1   1      454.11      448.30     10.15 o 
   7   1   1        8.82        7.42      2.10 o 
   8   1   1        9.08        9.86      2.40 o 
  -9   2   1        2.27       -0.62      2.88 o 
  -8   2   1        1.07       -0.98      1.19 o 
  -7   2   1       59.68       58.10      3.49 o 
  -6   2   1        0.76        2.01      1.18 o 
  -5   2   1      409.69      419.25      5.60 o 
  -4   2   1        3.32        2.37      0.74 o 
  -3   2   1       82.92       76.67      1.98 o 
  -2   2   1      329.94      364.29      4.36 o 
  -1   2   1      693.32      608.64      6.16 o 
   0   2   1     1534.68     1452.23     13.28 o 
   1   2   1       82.95       77.70      2.02 o 
   2   2   1        6.10        3.64      0.81 o 
   3   2   1       20.09       20.74      1.56 o 
   4   2   1       30.44       34.59      5.92 o 
   5   2   1       32.87       29.23      5.50 o 
   6   2   1       27.72       27.06      2.99 o 
   7   2   1       16.99       23.41      3.06 o 
 -10   3   1       21.41       21.09      2.90 o 
  -9   3   1        2.56        4.82      1.77 o 
  -8   3   1       53.37       50.59      3.39 o 
  -7   3   1       78.44       87.79      6.90 o 
  -6   3   1        0.40       -0.74      1.10 o 
  -5   3   1      457.69      447.49      6.17 o 
  -4   3   1     1289.56     1313.12     13.14 o 
  -3   3   1       27.53       39.92      1.60 o 
  -2   3   1      617.29      566.43      7.20 o 
  -1   3   1        0.05       -0.12      1.03 o 
   0   3   1       21.98       20.72      1.17 o 
   1   3   1       36.58       38.79      1.67 o 
   2   3   1       75.83       77.62      2.46 o 
   3   3   1      342.55      357.47      5.81 o 
   4   3   1      516.28      505.17      9.83 o 
   5   3   1       12.43       11.96      2.13 o 
   6   3   1        0.00       -0.64      1.44 o 
 -10   4   1        0.69        0.33      2.38 o 
  -9   4   1       56.50       51.55      3.60 o 
  -8   4   1        0.68        1.24      2.42 o 
  -7   4   1       36.12       36.71      3.00 o 
  -6   4   1      155.57      153.24      3.67 o 
  -5   4   1        0.78        0.56      0.78 o 
  -4   4   1      632.88      638.41      7.76 o 
  -3   4   1        8.29       11.32      1.00 o 
  -2   4   1      181.35      185.62      4.65 o 
  -1   4   1       11.12        8.49      1.39 o 
   0   4   1       79.62       82.41      2.13 o 
   1   4   1        3.00        3.99      1.50 o 
   2   4   1      314.97      322.73      5.92 o 
   3   4   1      113.63      101.22      3.25 o 
   4   4   1       22.49       18.27      2.71 o 
   5   4   1        7.43        6.74      3.29 o 
   6   4   1        0.87       -3.57      2.38 o 
 -10   5   1       18.09       19.57      3.16 o 
  -9   5   1        0.72        1.00      1.65 o 
  -8   5   1       81.13       79.73      4.06 o 
  -7   5   1       12.12       14.68      2.21 o 
  -6   5   1       55.41       60.81      2.59 o 
  -5   5   1        2.71        3.71      0.99 o 
  -4   5   1       29.76       29.32      1.71 o 
  -3   5   1      205.88      188.15      5.11 o 
  -2   5   1      399.97      402.13      7.87 o 
  -1   5   1       11.40       11.53      2.79 o 
   0   5   1      121.28      119.51      4.32 o 
   1   5   1      373.36      364.73      7.96 o 
   2   5   1      142.16      145.28      5.10 o 
   3   5   1        1.97        4.27      2.88 o 
   4   5   1        8.34        5.83      2.79 o 
   5   5   1        0.73        4.35      2.96 o 
 -10   6   1        9.74        7.77      2.14 o 
  -9   6   1        0.01       -1.64      2.63 o 
  -8   6   1        0.00       -0.33      2.22 o 
  -7   6   1      150.04      145.87      6.90 o 
  -6   6   1      286.65      290.54      7.09 o 
  -5   6   1       52.83       44.86      3.02 o 
  -4   6   1        2.82        1.52      1.45 o 
  -3   6   1       65.56       63.38      3.40 o 
  -2   6   1      143.80      141.20      9.45 o 
  -1   6   1       12.39       13.48      2.71 o 
   0   6   1       43.31       34.10      2.85 o 
   1   6   1      259.47      264.95      8.71 o 
   2   6   1      103.89      123.22      5.08 o 
   3   6   1        6.40        5.59      3.04 o 
   4   6   1        3.13        2.30      2.88 o 
  -9   7   1       57.95       48.97      5.75 o 
  -8   7   1       80.55       75.42      6.65 o 
  -7   7   1       78.94       80.13      4.16 o 
  -6   7   1       51.33       63.80      3.86 o 
  -5   7   1       30.64       29.33      2.85 o 
  -4   7   1        1.12       -0.47      1.57 o 
  -3   7   1        0.04       -0.23      1.40 o 
  -2   7   1        6.80        5.71      5.30 o 
  -1   7   1      397.32      381.64      8.94 o 
   0   7   1      110.66      115.02     19.76 o 
   1   7   1        3.28        4.60      1.86 o 
   2   7   1        0.12        0.97      2.92 o 
   3   7   1        1.14        2.38      2.79 o 
  -9   8   1       16.61       13.23      3.78 o 
  -8   8   1        3.61        2.14      2.71 o 
  -7   8   1        1.49        0.92      2.10 o 
  -6   8   1        0.43        0.34      1.58 o 
  -5   8   1        0.08        0.19      1.53 o 
  -4   8   1        8.13        9.54      2.12 o 
  -3   8   1       82.65       81.01      4.44 o 
  -2   8   1        0.61        0.33      1.88 o 
  -1   8   1      142.37      148.50      5.86 o 
   0   8   1       25.33       27.68      3.33 o 
   1   8   1        1.55       -1.37      1.64 o 
  -8   9   1        4.47        7.31      3.37 o 
  -7   9   1       16.03       12.04      2.38 o 
  -6   9   1       10.19       10.98      2.35 o 
  -5   9   1       40.37       42.13      3.80 o 
  -4   9   1       10.54       11.78      5.50 o 
  -3   9   1      103.89      100.14      5.03 o 
  -2   9   1       40.70       34.77      3.71 o 
  -1   9   1        0.16        2.91      2.06 o 
  -6  10   1        0.42        0.60      1.97 o 
  -5  10   1        4.16        2.08      2.42 o 
  -4  10   1       12.28       14.52      2.70 o 
  -3  10   1       69.89       71.65     10.85 o 
   2 -11   2        3.92        2.92      1.91 o 
   3 -11   2        1.75        0.14      2.83 o 
   4 -11   2        0.00       -0.16      1.72 o 
   5 -11   2        1.57        4.76      1.97 o 
   6 -11   2       26.07       24.21      3.94 o 
   7 -11   2       49.54       52.00      4.64 o 
   0 -10   2        0.34        1.04      1.91 o 
   1 -10   2       19.76       16.84      2.67 o 
   2 -10   2        1.53        1.84      4.77 o 
   3 -10   2       25.91       21.43      2.86 o 
   4 -10   2       30.71       31.45      3.28 o 
   5 -10   2       14.96       15.02      2.55 o 
   6 -10   2       18.19       15.08      2.55 o 
   7 -10   2       78.96       84.79      4.75 o 
   8 -10   2        2.31        3.94      2.63 o 
  -2  -9   2        5.11        3.16      1.99 o 
  -1  -9   2        5.67        5.69      2.06 o 
   0  -9   2        0.53        1.64      2.05 o 
   1  -9   2       13.51        9.95      2.92 o 
   2  -9   2       20.76       25.36      3.16 o 
   3  -9   2        1.08        1.42      1.50 o 
   4  -9   2        6.50        5.21      2.10 o 
   5  -9   2      112.44      108.92      4.82 o 
   6  -9   2        2.60        1.38      1.50 o 
   7  -9   2        2.74        0.84      1.48 o 
   8  -9   2        0.89        0.08      2.30 o 
   9  -9   2        4.56        1.89      2.96 o 
  -3  -8   2        0.41        1.23      2.55 o 
  -2  -8   2        2.87       -0.18      1.42 o 
  -1  -8   2        7.91        6.25      1.88 o 
   0  -8   2        6.10        6.90      2.00 o 
   1  -8   2       25.53       25.50      2.61 o 
   2  -8   2       36.43       35.32      2.90 o 
   3  -8   2        4.88        2.93      1.36 o 
   4  -8   2        0.25       -0.38      1.44 o 
   5  -8   2      223.82      216.28      8.96 o 
   6  -8   2       56.54       60.18      3.51 o 
   7  -8   2        0.81       -0.08      2.05 o 
   8  -8   2       83.09       84.21      6.49 o 
   9  -8   2        0.15        0.25      2.14 o 
  -4  -7   2        7.02        5.67      2.79 o 
  -3  -7   2        0.36        0.90      2.38 o 
  -2  -7   2        3.49        3.14      1.60 o 
  -1  -7   2       64.41       59.34      5.96 o 
   0  -7   2        1.69        2.35      1.39 o 
   1  -7   2        1.42        1.18      1.27 o 
   2  -7   2      147.92      164.54      5.05 o 
   3  -7   2      729.15      721.42     11.91 o 
   4  -7   2        0.03       -1.55      1.19 o 
   5  -7   2        5.86        7.14      1.60 o 
   6  -7   2       56.02       55.30      2.56 o 
   7  -7   2       41.07       45.93      6.53 o 
   8  -7   2        9.14        8.26      1.86 o 
   9  -7   2       10.62        8.73      2.06 o 
  10  -7   2       30.17       26.27      3.17 o 
  -5  -6   2        1.82        2.30      2.63 o 
  -4  -6   2        7.24        9.69      3.12 o 
  -3  -6   2       31.10       25.55      2.52 o 
  -2  -6   2        0.64        0.58      1.30 o 
  -1  -6   2       38.69       38.04      2.79 o 
   0  -6   2       59.30       64.84      2.89 o 
   1  -6   2      271.77      304.12      4.67 o 
   2  -6   2       44.71       49.42      1.85 o 
   3  -6   2        0.60        0.91      0.68 o 
   4  -6   2      257.49      248.00      5.53 o 
   5  -6   2       10.39        9.58      1.27 o 
   6  -6   2        0.16        0.02      0.89 o 
   7  -6   2       79.10       76.65      5.67 o 
   8  -6   2       22.78       18.93      2.46 o 
   9  -6   2       17.40       17.06      2.57 o 
  10  -6   2        9.59        9.93      2.35 o 
  -6  -5   2       11.90       14.89      2.52 o 
  -5  -5   2        0.31       -2.10      1.40 o 
  -4  -5   2       12.96       11.92      2.03 o 
  -3  -5   2       84.13       94.53      3.13 o 
  -2  -5   2        4.93        5.43      1.12 o 
  -1  -5   2       22.63       18.71      1.58 o 
   0  -5   2      948.85     1001.62     10.71 o 
   1  -5   2       12.97       29.38      1.33 o 
   2  -5   2      613.08      660.54      6.68 o 
   3  -5   2      459.28      452.76      6.06 o 
   4  -5   2        0.95        1.01      0.71 o 
   5  -5   2       13.20       13.46      1.48 o 
   6  -5   2       69.14       80.41      5.46 o 
   7  -5   2        8.12        7.13      1.93 o 
   8  -5   2        8.00        6.39      1.82 o 
   9  -5   2        7.46        9.45      2.14 o 
  10  -5   2       16.74       14.52      2.61 o 
  -7  -4   2       20.31       23.16      3.25 o 
  -6  -4   2       17.07       16.92      3.29 o 
  -5  -4   2        4.01        3.42      1.65 o 
  -4  -4   2        1.22        0.55      1.27 o 
  -3  -4   2        0.12       -1.12      0.75 o 
  -2  -4   2       27.18       37.04      1.94 o 
  -1  -4   2        0.03        1.48      0.73 o 
   0  -4   2     1388.72     1498.92     14.30 o 
   1  -4   2      419.13      396.10      4.96 o 
   2  -4   2        7.44       10.03      0.95 o 
   3  -4   2      411.97      409.08      5.42 o 
   4  -4   2      119.99      138.78      3.53 o 
   5  -4   2       47.69       50.46      1.97 o 
   6  -4   2        5.36        5.93      1.52 o 
   7  -4   2        7.86        3.41      2.05 o 
   8  -4   2      177.94      181.34      6.15 o 
   9  -4   2        2.90        0.66      1.76 o 
  -7  -3   2       33.12       38.81      3.51 o 
  -6  -3   2       17.04       18.89      2.59 o 
  -5  -3   2      105.82      107.51      4.51 o 
  -4  -3   2       56.43       57.07      3.58 o 
  -3  -3   2       72.75       67.76      2.32 o 
  -2  -3   2     2276.26     2407.81     21.98 o 
  -1  -3   2       15.11       23.13      1.38 o 
   0  -3   2       60.73       57.02      1.65 o 
   1  -3   2       43.19       45.80      1.45 o 
   2  -3   2      853.55      788.98      8.14 o 
   3  -3   2       73.51       71.30      1.97 o 
   4  -3   2       96.17       97.47      2.39 o 
   5  -3   2      391.44      402.53      7.72 o 
   6  -3   2      395.05      397.01      8.27 o 
   7  -3   2       53.03       49.83      3.43 o 
   8  -3   2       25.00       21.98      2.73 o 
   9  -3   2        2.95        3.08      3.66 o 
  -8  -2   2        0.43        0.44      1.60 o 
  -7  -2   2       45.06       45.36      3.44 o 
  -6  -2   2       18.01       22.10      2.61 o 
  -5  -2   2        3.50        0.40      1.32 o 
  -4  -2   2      172.53      181.92      3.62 o 
  -3  -2   2      123.30      151.65      3.05 o 
  -2  -2   2      410.13      446.72      5.43 o 
  -1  -2   2       46.47       47.33      1.45 o 
   0  -2   2      242.93      222.87      2.84 o 
   1  -2   2     1356.67     1270.55     11.52 o 
   2  -2   2     2625.50     2557.52     22.19 o 
   3  -2   2      263.67      277.31      3.82 o 
   4  -2   2      358.96      358.76      4.63 o 
   5  -2   2       56.72       51.32      3.00 o 
   6  -2   2      246.87      227.89      6.18 o 
   7  -2   2       25.72       21.76      2.58 o 
   8  -2   2       11.79       11.08      2.18 o 
   9  -2   2        8.37        6.31      2.46 o 
  -9  -1   2        0.06       -1.18      1.62 o 
  -8  -1   2       13.58       14.58      4.23 o 
  -7  -1   2       62.42       60.32      3.81 o 
  -6  -1   2       50.22       57.51      5.05 o 
  -5  -1   2       17.15       17.22      2.05 o 
  -4  -1   2      748.76      798.87      8.90 o 
  -3  -1   2       83.50       71.88      1.95 o 
  -2  -1   2        3.77        3.26      0.71 o 
  -1  -1   2      597.89      559.87      5.57 o 
   0  -1   2      797.58      743.05      8.80 o 
   1  -1   2       13.82        9.89      0.80 o 
   2  -1   2       11.45       15.37      1.02 o 
   3  -1   2      957.92      988.36     11.32 o 
   4  -1   2      480.45      488.59      5.80 o 
   5  -1   2        4.48        5.99      1.51 o 
   6  -1   2       41.21       43.56      3.11 o 
   7  -1   2        2.28        1.83      1.57 o 
   8  -1   2       23.74       22.34      2.96 o 
  -9   0   2       13.76        8.98      2.23 o 
  -8   0   2       14.33        9.54      2.07 o 
  -7   0   2       54.65       73.20      4.93 o 
  -6   0   2      133.30      136.31      7.15 o 
  -5   0   2       87.46       86.33      2.31 o 
  -4   0   2      908.50      955.76     10.03 o 
  -3   0   2       27.58       26.72      1.54 o 
  -2   0   2      485.54      482.44      5.29 o 
  -1   0   2     1442.66     1335.41     11.90 o 
   0   0   2      811.45      763.02      6.35 o 
   1   0   2      731.77      697.82      7.08 o 
   2   0   2     1271.46     1279.93     12.24 o 
   3   0   2      236.26      239.72      3.72 o 
   4   0   2      162.76      159.38      4.62 o 
   5   0   2        0.36        1.87      1.31 o 
   6   0   2       17.61       11.89      2.51 o 
   7   0   2        3.04        2.85      1.60 o 
   8   0   2        4.59        3.16      1.71 o 
  -9   1   2        0.45       -0.82      1.42 o 
  -8   1   2        4.59        3.14      1.70 o 
  -7   1   2       14.27       14.56      2.17 o 
  -6   1   2      349.61      376.98      7.96 o 
  -5   1   2        6.91        7.94      1.37 o 
  -4   1   2       69.89       69.60      2.04 o 
  -3   1   2      254.75      239.47      4.37 o 
  -2   1   2       90.84       92.11      1.99 o 
  -1   1   2      126.17      124.80      2.20 o 
   0   1   2      458.99      434.72      5.02 o 
   1   1   2      826.89      849.09      8.74 o 
   2   1   2       72.44      102.60      2.43 o 
   3   1   2       51.18       53.04      2.04 o 
   4   1   2        0.02        0.58      1.77 o 
   5   1   2       12.54       15.52      2.32 o 
   6   1   2      149.32      157.79      5.81 o 
   7   1   2        0.91        1.11      1.81 o 
 -10   2   2        2.12        3.35      2.03 o 
  -9   2   2        3.70        2.38      1.65 o 
  -8   2   2        6.43        9.42      1.95 o 
  -7   2   2       75.58       86.50      4.05 o 
  -6   2   2       36.08       37.11      2.70 o 
  -5   2   2       94.84       91.30      2.56 o 
  -4   2   2       10.47       10.71      1.09 o 
  -3   2   2       44.17       41.27      1.68 o 
  -2   2   2      756.30      744.92      7.84 o 
  -1   2   2       24.32       31.01      1.30 o 
   0   2   2        1.25        3.16      0.69 o 
   1   2   2      260.80      286.54      4.33 o 
   2   2   2        0.55        0.92      0.89 o 
   3   2   2       28.79       28.19      1.89 o 
   4   2   2       54.73       47.26      3.30 o 
   5   2   2        1.14        0.04      1.39 o 
   6   2   2        5.86        7.75      2.09 o 
   7   2   2        0.31        2.14      1.64 o 
 -10   3   2        6.95        6.74      2.19 o 
  -9   3   2       49.12       55.91      4.64 o 
  -8   3   2       91.30       88.01      4.28 o 
  -7   3   2       37.88       42.35      3.05 o 
  -6   3   2        0.60        0.05      0.74 o 
  -5   3   2        7.33       10.63      1.61 o 
  -4   3   2        9.38       10.91      1.17 o 
  -3   3   2       44.01       43.25      2.60 o 
  -2   3   2       16.86       21.25      1.31 o 
  -1   3   2      510.55      546.87      6.36 o 
   0   3   2       43.64       51.16      1.82 o 
   1   3   2       26.67       31.85      1.70 o 
   2   3   2        6.98        5.55      1.23 o 
   3   3   2       22.16       19.51      1.81 o 
   4   3   2       41.91       41.95      3.25 o 
   5   3   2       10.05        5.92      1.86 o 
   6   3   2        1.10       -0.49      2.46 o 
 -10   4   2       15.88       13.10      2.53 o 
  -9   4   2       45.04       45.57      3.53 o 
  -8   4   2        3.68        3.02      2.05 o 
  -7   4   2        0.65       -0.13      1.32 o 
  -6   4   2       36.97       36.88      2.21 o 
  -5   4   2       59.96       62.13      2.49 o 
  -4   4   2       79.03       79.71      2.56 o 
  -3   4   2        8.99       12.46      1.48 o 
  -2   4   2       10.77       10.16      0.89 o 
  -1   4   2      340.09      347.93     11.63 o 
   0   4   2        5.02        4.73      1.39 o 
   1   4   2       54.04       59.94      3.36 o 
   2   4   2       67.06       77.63      3.78 o 
   3   4   2        5.80        3.86      2.63 o 
   4   4   2        2.98        2.88      2.71 o 
   5   4   2        0.10        3.78      2.96 o 
 -10   5   2        0.67       -1.54      1.38 o 
  -9   5   2        8.02        8.79      2.09 o 
  -8   5   2        4.84        4.06      1.40 o 
  -7   5   2       13.01       17.97      2.75 o 
  -6   5   2        6.31        6.78      1.39 o 
  -5   5   2        0.19        0.45      1.28 o 
  -4   5   2       75.60       75.79      3.69 o 
  -3   5   2      349.29      353.30      7.55 o 
  -2   5   2       68.70       66.30      5.42 o 
  -1   5   2       39.15       37.58      3.53 o 
   0   5   2       15.25       17.50      2.29 o 
   1   5   2        0.43       -0.61      1.36 o 
   2   5   2       14.64       14.21      2.39 o 
   3   5   2        1.06       -0.82      2.05 o 
   4   5   2       11.98       14.62      3.94 o 
 -10   6   2        0.24       -0.08      2.79 o 
  -9   6   2        0.06        1.64      2.05 o 
  -8   6   2        0.20        1.40      2.22 o 
  -7   6   2       19.76       18.16      2.83 o 
  -6   6   2        6.47        5.46      2.26 o 
  -5   6   2        9.09        8.23      2.00 o 
  -4   6   2       48.27       53.42      3.43 o 
  -3   6   2      256.67      247.53     13.89 o 
  -2   6   2       38.95       41.32      3.19 o 
  -1   6   2       30.29       30.44      3.11 o 
   0   6   2       45.97       56.10      3.60 o 
   1   6   2        0.82       -1.96      1.36 o 
   2   6   2       11.17       13.85      4.07 o 
   3   6   2        7.00        8.71      3.37 o 
  -9   7   2       16.88       12.49      3.70 o 
  -8   7   2        3.71        3.45      2.79 o 
  -7   7   2       40.04       43.54      3.47 o 
  -6   7   2       39.89       37.49      3.23 o 
  -5   7   2      215.51      196.64      6.36 o 
  -4   7   2       14.03       12.61      2.29 o 
  -3   7   2        6.13        4.82      1.77 o 
  -2   7   2       17.26       16.66      2.54 o 
  -1   7   2        6.51        8.24      2.20 o 
   0   7   2       32.31       33.09      5.83 o 
   1   7   2        6.17        6.99      2.15 o 
   2   7   2       35.16       42.64      5.34 o 
  -9   8   2        8.03        6.16      3.04 o 
  -8   8   2       18.35       17.83      4.11 o 
  -7   8   2       60.90       63.51      4.09 o 
  -6   8   2        0.17       -1.39      1.38 o 
  -5   8   2       20.37       25.74      3.05 o 
  -4   8   2        3.77        3.30      1.71 o 
  -3   8   2       21.66       22.47      2.96 o 
  -2   8   2        1.92        0.26      1.58 o 
  -1   8   2       12.13       15.01      2.64 o 
   0   8   2        6.31        6.87      2.17 o 
  -7   9   2        6.73        9.62      2.32 o 
  -6   9   2       20.18       15.50      5.87 o 
  -5   9   2        0.46       -0.56      1.73 o 
  -4   9   2        0.32       -0.26      1.65 o 
  -3   9   2       11.06        8.80      2.37 o 
  -2   9   2        2.98       -1.65      1.77 o 
   1 -11   3       11.37       10.31      2.37 o 
   2 -11   3        0.31        2.62      2.09 o 
   3 -11   3        0.04        0.51      1.48 o 
   4 -11   3        1.65       -0.18      1.64 o 
   5 -11   3        4.72        2.92      2.18 o 
   6 -11   3        1.20       -0.99      1.48 o 
   7 -11   3       11.97        7.28      2.07 o 
  -1 -10   3       24.45       24.81      3.43 o 
   0 -10   3        7.88        5.96      1.95 o 
   1 -10   3       90.41       89.79      6.33 o 
   2 -10   3       11.58       12.84      2.29 o 
   3 -10   3        0.01       -0.37      1.45 o 
   4 -10   3       45.18       41.97      3.45 o 
   5 -10   3       24.71       15.33      2.64 o 
   6 -10   3       10.17       10.31      2.09 o 
   7 -10   3        0.41       -1.43      1.42 o 
   8 -10   3       15.63       20.46      4.35 o 
  -2  -9   3        1.14        0.65      1.85 o 
  -1  -9   3       18.18       16.78      2.60 o 
   0  -9   3       73.71       79.40      6.29 o 
   1  -9   3       62.77       64.41      3.80 o 
   2  -9   3       23.49       21.70      2.77 o 
   3  -9   3       44.80       39.06      3.10 o 
   4  -9   3        4.38        4.69      1.65 o 
   5  -9   3       11.06       16.36      2.35 o 
   6  -9   3       84.77       84.02      4.24 o 
   7  -9   3        3.53        2.05      2.30 o 
   8  -9   3       30.13       31.06      4.52 o 
   9  -9   3        0.22        0.33      2.79 o 
  -3  -8   3       24.53       26.78      4.60 o 
  -2  -8   3        8.55        7.69      1.95 o 
  -1  -8   3       13.27       13.56      2.25 o 
   0  -8   3       51.80       62.26      3.59 o 
   1  -8   3      136.05      123.82      4.73 o 
   2  -8   3       79.57       98.17      6.70 o 
   3  -8   3       62.18       64.21      3.51 o 
   4  -8   3        0.93       -0.21      1.12 o 
   5  -8   3        2.86        1.81      1.48 o 
   6  -8   3        1.11        3.03      1.60 o 
   7  -8   3        0.47        2.96      2.05 o 
   8  -8   3        0.00       -0.20      1.44 o 
   9  -8   3        3.83        1.89      4.15 o 
  -4  -7   3       16.41       20.62      3.86 o 
  -3  -7   3        7.09        6.55      1.83 o 
  -2  -7   3       50.77       53.18      3.31 o 
  -1  -7   3       31.72       30.57      2.58 o 
   0  -7   3        1.25        1.40      1.34 o 
   1  -7   3       58.17       51.63      3.57 o 
   2  -7   3        0.09       -1.42      1.03 o 
   3  -7   3       57.32       61.18      2.33 o 
   4  -7   3       12.04       12.13      1.38 o 
   5  -7   3       32.57       35.74      2.16 o 
   6  -7   3       98.31       96.58      3.22 o 
   7  -7   3        0.00       -0.65      0.90 o 
   8  -7   3        6.35        7.01      3.12 o 
   9  -7   3        2.91        0.05      1.64 o 
  -5  -6   3       10.17       10.85      3.29 o 
  -4  -6   3        3.23        3.19      1.61 o 
  -3  -6   3        1.34        0.72      1.29 o 
  -2  -6   3        5.95        6.11      1.36 o 
  -1  -6   3       79.86       74.26      2.73 o 
   0  -6   3       27.47       25.59      1.93 o 
   1  -6   3      275.05      300.63      4.83 o 
   2  -6   3      343.24      334.96      5.11 o 
   3  -6   3       44.22       46.27      2.01 o 
   4  -6   3        3.44        3.01      0.83 o 
   5  -6   3        6.92        5.57      1.12 o 
   6  -6   3        2.30        4.05      1.42 o 
   7  -6   3       33.47       38.54      2.93 o 
   8  -6   3       88.97       86.70      4.35 o 
   9  -6   3       40.54       48.46      4.31 o 
  -6  -5   3        0.88        0.22      1.81 o 
  -5  -5   3       52.07       60.26      3.86 o 
  -4  -5   3       34.22       38.43      3.21 o 
  -3  -5   3        7.71        6.64      1.34 o 
  -2  -5   3      374.16      384.21      6.07 o 
  -1  -5   3      131.27      156.79      3.46 o 
   0  -5   3      246.63      232.10      5.17 o 
   1  -5   3        0.01        0.78      0.62 o 
   2  -5   3       19.02       13.07      1.17 o 
   3  -5   3      480.82      464.68      6.23 o 
   4  -5   3      180.34      193.67      3.85 o 
   5  -5   3       13.79       15.29      1.27 o 
   6  -5   3       19.07       19.68      2.24 o 
   7  -5   3       16.31       15.73      2.26 o 
   8  -5   3       18.68       12.29      2.13 o 
   9  -5   3        0.19        0.15      1.32 o 
  -7  -4   3       29.11       34.16      5.63 o 
  -6  -4   3        8.15        4.89      4.40 o 
  -5  -4   3       59.41       54.26      3.56 o 
  -4  -4   3        0.19        0.67      1.11 o 
  -3  -4   3      221.79      193.78      5.68 o 
  -2  -4   3      353.19      360.83      5.40 o 
  -1  -4   3      698.39      765.15      8.62 o 
   0  -4   3      691.97      706.84      9.37 o 
   1  -4   3      203.02      195.58      3.50 o 
   2  -4   3        4.56        3.55      0.77 o 
   3  -4   3       35.88       28.35      1.56 o 
   4  -4   3        2.71        3.51      0.80 o 
   5  -4   3       21.37       15.96      2.18 o 
   6  -4   3       40.78       41.78      3.37 o 
   7  -4   3       56.40       46.30      3.28 o 
   8  -4   3       13.10       16.59      2.46 o 
   9  -4   3        0.05        0.71      1.54 o 
  -8  -3   3       10.04        8.76      4.19 o 
  -7  -3   3       11.95       10.25      2.41 o 
  -6  -3   3       23.11       25.07      2.80 o 
  -5  -3   3       34.36       35.31      2.88 o 
  -4  -3   3      168.76      168.08      3.80 o 
  -3  -3   3       75.69       85.68      2.53 o 
  -2  -3   3      119.53      132.52      2.86 o 
  -1  -3   3       21.81       17.24      1.17 o 
   0  -3   3      100.39      100.58      2.06 o 
   1  -3   3      346.41      322.00      4.15 o 
   2  -3   3       68.62       60.00      1.81 o 
   3  -3   3        0.04        0.09      0.56 o 
   4  -3   3      106.65      109.17      3.77 o 
   5  -3   3       35.48       29.21      2.41 o 
   6  -3   3      109.89      125.93      4.61 o 
   7  -3   3        0.59        2.82      1.48 o 
   8  -3   3        7.91       11.11      2.12 o 
   9  -3   3        7.73        6.93      2.11 o 
  -8  -2   3        6.27        9.98      2.24 o 
  -7  -2   3       37.13       35.88      3.25 o 
  -6  -2   3        4.52        6.43      2.42 o 
  -5  -2   3        1.32       -0.13      1.31 o 
  -4  -2   3       91.92       88.78      2.56 o 
  -3  -2   3      123.93      151.41      3.06 o 
  -2  -2   3      100.97       94.04      2.20 o 
  -1  -2   3     1512.34     1458.63     13.36 o 
   0  -2   3     1746.71     1676.81     14.84 o 
   1  -2   3      386.70      370.23      4.41 o 
   2  -2   3        2.25        2.39      0.63 o 
   3  -2   3       64.85       69.11      1.99 o 
   4  -2   3      424.43      481.97      6.11 o 
   5  -2   3      161.60      169.16      5.16 o 
   6  -2   3       27.43       28.00      2.69 o 
   7  -2   3        3.03        2.58      1.51 o 
   8  -2   3        2.34       -0.37      1.57 o 
  -9  -1   3        0.52        0.52      1.64 o 
  -8  -1   3       32.98       36.40      3.36 o 
  -7  -1   3        7.14        8.04      1.95 o 
  -6  -1   3      177.21      193.56      5.75 o 
  -5  -1   3       11.99       16.06      1.50 o 
  -4  -1   3      404.06      413.76      5.72 o 
  -3  -1   3      237.69      239.90      4.78 o 
  -2  -1   3      583.40      576.15      6.30 o 
  -1  -1   3      486.07      463.06      5.40 o 
   0  -1   3       74.71       59.25      1.37 o 
   1  -1   3     4178.58     3981.53     49.41 o 
   2  -1   3      149.06      137.93      2.67 o 
   3  -1   3       27.58       23.74      1.62 o 
   4  -1   3       37.34       41.40      2.66 o 
   5  -1   3        3.19        6.50      1.81 o 
   6  -1   3       23.11       26.79      2.84 o 
   7  -1   3       33.16       36.96      5.63 o 
   8  -1   3        8.82        7.83      2.24 o 
  -9   0   3        0.44        0.08      1.63 o 
  -8   0   3        9.06       11.28      2.63 o 
  -7   0   3       13.86       13.26      2.16 o 
  -6   0   3       93.44       94.09      6.08 o 
  -5   0   3       81.60       82.94      2.52 o 
  -4   0   3      403.57      384.01      5.38 o 
  -3   0   3      745.73      676.03     12.42 o 
  -2   0   3      124.93      113.27      2.26 o 
  -1   0   3      264.76      232.09      3.25 o 
   0   0   3      833.06      778.50      7.99 o 
   1   0   3     1120.89     1062.37     10.58 o 
   2   0   3     1403.36     1523.02     14.75 o 
   3   0   3       97.09       99.15      2.57 o 
   4   0   3        0.20        1.53      1.31 o 
   5   0   3        6.73        4.37      1.67 o 
   6   0   3        3.31        4.50      1.80 o 
   7   0   3        1.35       -0.72      1.50 o 
   8   0   3       10.96       11.18      2.46 o 
  -9   1   3       12.20       13.44      4.15 o 
  -8   1   3        0.01       -0.36      1.28 o 
  -7   1   3       41.29       36.29      3.03 o 
  -6   1   3      114.04      116.56      4.34 o 
  -5   1   3      100.95      105.59      3.93 o 
  -4   1   3       57.80       54.86      2.04 o 
  -3   1   3     1120.42     1058.94     11.20 o 
  -2   1   3      308.94      298.50      4.18 o 
  -1   1   3       72.34       73.21      1.92 o 
   0   1   3     1700.01     1786.56     17.87 o 
   1   1   3      139.78      139.15      2.91 o 
   2   1   3       50.83       62.35      2.18 o 
   3   1   3        5.45        3.62      0.99 o 
   4   1   3       70.72       72.06      3.60 o 
   5   1   3       17.49       13.13      2.30 o 
   6   1   3        0.12       -0.25      1.36 o 
   7   1   3        1.91        0.23      1.54 o 
  -9   2   3       14.18       19.78      2.82 o 
  -8   2   3       16.41       14.50      2.30 o 
  -7   2   3        0.01       -0.27      1.22 o 
  -6   2   3        6.58        5.96      1.15 o 
  -5   2   3       58.50       61.50      4.04 o 
  -4   2   3        1.23        1.28      0.84 o 
  -3   2   3        8.31        8.99      1.03 o 
  -2   2   3      255.82      274.67      5.90 o 
  -1   2   3       97.59      102.34      2.45 o 
   0   2   3      147.30      198.30      3.59 o 
   1   2   3        7.04        6.30      1.13 o 
   2   2   3        9.83        9.80      1.27 o 
   3   2   3       15.41       14.51      1.59 o 
   4   2   3        5.42        5.22      1.74 o 
   5   2   3        3.81        0.36      2.30 o 
   6   2   3       10.18        8.86      2.22 o 
 -10   3   3        2.31        1.81      3.25 o 
  -9   3   3       16.59       18.27      2.76 o 
  -8   3   3       98.50       98.07      7.97 o 
  -7   3   3       71.94       68.93     12.37 o 
  -6   3   3       32.78       29.95      2.14 o 
  -5   3   3       31.43       34.34      2.11 o 
  -4   3   3       45.96       43.69      2.35 o 
  -3   3   3        1.09        0.44      0.77 o 
  -2   3   3       49.84       56.90      2.05 o 
  -1   3   3      837.00      830.67      9.28 o 
   0   3   3      326.23      338.27      5.23 o 
   1   3   3        3.49        4.58      1.35 o 
   2   3   3       20.17       23.10      2.00 o 
   3   3   3       22.58       22.00      2.50 o 
   4   3   3        2.38        2.14      2.88 o 
   5   3   3        0.71        0.82      2.55 o 
 -10   4   3       18.67       19.07      2.86 o 
  -9   4   3       37.50       36.38      3.57 o 
  -8   4   3        3.89        1.99      1.47 o 
  -7   4   3        6.73        8.42      1.80 o 
  -6   4   3       15.19       15.85      1.73 o 
  -5   4   3      137.19      136.19      3.61 o 
  -4   4   3       18.74       21.25      1.76 o 
  -3   4   3       22.27       29.52      3.82 o 
  -2   4   3      453.14      450.68      8.51 o 
  -1   4   3        8.12        4.70      2.14 o 
   0   4   3       66.72       57.85      3.22 o 
   1   4   3        8.55       12.73      4.27 o 
   2   4   3       22.77       19.99      7.64 o 
   3   4   3        0.15       -1.40      2.05 o 
   4   4   3        4.55        6.00      3.20 o 
 -10   5   3        5.73        4.68      3.20 o 
  -9   5   3        2.56       -1.73      2.63 o 
  -8   5   3        2.11        3.12      2.30 o 
  -7   5   3       24.12       26.59      6.29 o 
  -6   5   3        0.33        0.63      1.44 o 
  -5   5   3       73.79       73.35      5.09 o 
  -4   5   3       25.71       18.75      2.46 o 
  -3   5   3      176.86      163.38      5.22 o 
  -2   5   3       17.70       18.40      2.32 o 
  -1   5   3       49.99       47.92      6.74 o 
   0   5   3       24.82       23.51      4.93 o 
   1   5   3        1.25        3.56      2.01 o 
   2   5   3        6.05        6.47      2.26 o 
   3   5   3        9.21        9.69      3.20 o 
  -9   6   3        0.01        1.56      2.22 o 
  -8   6   3        0.89       -1.07      2.22 o 
  -7   6   3        1.23       -0.38      1.42 o 
  -6   6   3        0.80        0.72      1.51 o 
  -5   6   3       10.98        9.74      2.21 o 
  -4   6   3       48.72       45.98      3.53 o 
  -3   6   3        0.45        3.00      1.63 o 
  -2   6   3        9.65        6.29      1.95 o 
  -1   6   3        3.73        4.31      1.92 o 
   0   6   3       31.93       36.45      3.34 o 
   1   6   3        4.86        7.17      2.03 o 
   2   6   3        0.85       -1.31      1.81 o 
  -9   7   3        0.16       -3.08      2.05 o 
  -8   7   3        0.00        0.99      2.38 o 
  -7   7   3        7.11        6.21      2.30 o 
  -6   7   3        6.77        9.16      2.83 o 
  -5   7   3       59.26       59.63      4.19 o 
  -4   7   3        3.94        3.75      1.71 o 
  -3   7   3       57.51       65.58      3.99 o 
  -2   7   3       21.04       17.68      2.61 o 
  -1   7   3        2.69        1.99      1.80 o 
   0   7   3       18.27       28.76      4.03 o 
   1   7   3        2.23        2.91      2.13 o 
  -8   8   3        0.20        0.25      1.63 o 
  -7   8   3       17.51       18.45      2.82 o 
  -6   8   3        0.60       -1.28      1.29 o 
  -5   8   3        0.46       -0.57      1.54 o 
  -4   8   3        1.60        4.78      2.17 o 
  -3   8   3        3.15        6.78      2.17 o 
  -2   8   3        3.52        2.66      3.08 o 
  -1   8   3        3.12        1.56      3.53 o 
  -5   9   3        0.03       -2.12      1.41 o 
  -4   9   3        1.83        2.90      2.55 o 
   4 -12   4        0.15        0.20      1.84 o 
   5 -12   4        0.33       -1.91      2.67 o 
   1 -11   4        6.73        6.25      2.06 o 
   2 -11   4       21.53       11.28      2.61 o 
   3 -11   4        1.22        1.36      1.53 o 
   4 -11   4        0.79       -0.67      1.42 o 
   5 -11   4       13.42       18.01      2.73 o 
   6 -11   4        2.27        3.36      1.81 o 
   7 -11   4        0.13       -0.69      1.51 o 
  -1 -10   4        5.37        7.42      2.26 o 
   0 -10   4        8.23        6.72      2.92 o 
   1 -10   4        1.38        0.46      2.42 o 
   2 -10   4        6.34        3.93      1.62 o 
   3 -10   4        0.04        1.70      1.50 o 
   4 -10   4        3.83        5.91      1.86 o 
   5 -10   4       20.81       17.53      4.19 o 
   6 -10   4        5.48        6.51      1.95 o 
   7 -10   4        1.35       -0.58      2.14 o 
   8 -10   4       15.63       11.75      3.62 o 
  -2  -9   4        1.00        1.99      1.65 o 
  -1  -9   4       11.47       14.73      6.00 o 
   0  -9   4      249.36      243.91     10.23 o 
   1  -9   4       71.74       79.53      4.09 o 
   2  -9   4       13.47       17.04      2.32 o 
   3  -9   4       48.20       42.30      3.18 o 
   4  -9   4        0.35       -0.35      1.85 o 
   5  -9   4        3.30        3.49      1.61 o 
   6  -9   4        0.12       -0.12      1.34 o 
   7  -9   4       42.89       47.32      5.26 o 
   8  -9   4       18.38       13.49      3.04 o 
   9  -9   4        0.85        3.70      2.79 o 
  -4  -8   4       28.47       33.44      5.18 o 
  -3  -8   4        9.57        7.77      2.00 o 
  -2  -8   4       78.68       75.30      4.01 o 
  -1  -8   4       88.84       91.78      4.22 o 
   0  -8   4       33.30       39.28      2.90 o 
   1  -8   4       94.98       90.25      3.83 o 
   2  -8   4       13.54       14.80      1.77 o 
   3  -8   4       92.69       92.69      3.34 o 
   4  -8   4       30.12       28.29      2.61 o 
   5  -8   4        1.40        4.35      1.54 o 
   6  -8   4       76.99       69.07      2.93 o 
   7  -8   4        0.07       -1.65      1.39 o 
   8  -8   4       30.57       35.16      3.62 o 
   9  -8   4        1.20        2.13      2.59 o 
  -5  -7   4        2.19       -3.12      3.12 o 
  -4  -7   4       23.78       25.96      4.44 o 
  -3  -7   4       37.28       30.85      3.37 o 
  -2  -7   4      163.62      135.00     12.90 o 
  -1  -7   4      126.52      133.64      3.74 o 
   0  -7   4       36.49       35.74      3.33 o 
   1  -7   4      243.74      234.46      4.53 o 
   2  -7   4        0.61        1.24      1.11 o 
   3  -7   4      327.10      324.04      6.37 o 
   4  -7   4       30.90       40.37      2.20 o 
   5  -7   4      129.11      138.83      3.23 o 
   6  -7   4       16.43       14.62      2.15 o 
   7  -7   4        1.10       -0.11      1.25 o 
   8  -7   4       19.52       24.05      3.66 o 
   9  -7   4        1.88        1.06      3.04 o 
  -6  -6   4        1.61       -0.08      1.68 o 
  -5  -6   4       12.87        9.14      2.32 o 
  -4  -6   4      225.92      208.93      6.39 o 
  -3  -6   4       12.44       13.60      1.93 o 
  -2  -6   4        0.27        0.34      1.06 o 
  -1  -6   4       22.85       24.69      1.87 o 
   0  -6   4        3.00        7.86      1.63 o 
   1  -6   4       60.71       62.96      3.60 o 
   2  -6   4       57.16       69.76      2.39 o 
   3  -6   4        7.54       11.09      1.36 o 
   4  -6   4       85.83       94.18      2.89 o 
   5  -6   4        0.11       -0.17      1.14 o 
   6  -6   4       39.70       44.70      3.11 o 
   7  -6   4        5.52        3.56      2.14 o 
   8  -6   4        0.14        1.43      1.31 o 
   9  -6   4        2.79        2.05      1.68 o 
  -6  -5   4        4.74        2.27      1.86 o 
  -5  -5   4       16.22       13.26      2.36 o 
  -4  -5   4        2.51        1.85      1.28 o 
  -3  -5   4        6.50        6.04      1.64 o 
  -2  -5   4       98.81      101.09      3.04 o 
  -1  -5   4       98.70       91.36      4.74 o 
   0  -5   4       24.61       25.89      1.54 o 
   1  -5   4      236.14      249.01      4.11 o 
   2  -5   4       73.84       72.90      2.42 o 
   3  -5   4       74.30       88.76      2.58 o 
   4  -5   4       12.87        9.79      1.23 o 
   5  -5   4        8.38       10.86      1.39 o 
   6  -5   4        1.61        3.93      1.48 o 
   7  -5   4        1.51        0.31      1.42 o 
   8  -5   4        0.09       -1.47      1.85 o 
   9  -5   4        2.05        1.78      1.93 o 
  -7  -4   4        0.10       -1.91      1.27 o 
  -6  -4   4        0.04        2.45      1.74 o 
  -5  -4   4      132.35      107.09      4.55 o 
  -4  -4   4        0.07       -0.15      1.31 o 
  -3  -4   4       60.84       67.78      2.57 o 
  -2  -4   4      326.78      318.22      5.02 o 
  -1  -4   4      268.07      259.14      4.15 o 
   0  -4   4       50.91       51.23      1.74 o 
   1  -4   4        2.21        1.69      0.63 o 
   2  -4   4      225.78      249.90      4.03 o 
   3  -4   4      301.49      339.21      5.75 o 
   4  -4   4      204.08      213.00      4.01 o 
   5  -4   4        5.38        4.27      1.47 o 
   6  -4   4      128.09      132.67      4.75 o 
   7  -4   4       39.99       41.12      3.20 o 
   8  -4   4        2.61        5.08      2.26 o 
   9  -4   4       25.04       28.09      3.12 o 
  -8  -3   4        2.91        1.89      2.11 o 
  -7  -3   4      113.53      121.92      5.41 o 
  -6  -3   4      160.99      156.90      6.04 o 
  -5  -3   4      108.92       98.00      4.20 o 
  -4  -3   4       11.96       10.63      1.39 o 
  -3  -3   4      174.83      192.08      3.79 o 
  -2  -3   4      256.98      237.42      3.90 o 
  -1  -3   4      148.01      136.13      2.54 o 
   0  -3   4      111.79      113.12      2.04 o 
   1  -3   4     1078.56     1122.81     11.01 o 
   2  -3   4        4.19        1.75      0.66 o 
   3  -3   4        8.01        8.33      0.97 o 
   4  -3   4       46.75       48.67      1.97 o 
   5  -3   4        0.11        2.28      1.60 o 
   6  -3   4        3.06        1.07      1.33 o 
   7  -3   4       11.99       10.12      2.67 o 
   8  -3   4       19.21       18.76      2.87 o 
  -8  -2   4        8.11        5.66      2.18 o 
  -7  -2   4        2.58        1.77      1.57 o 
  -6  -2   4       28.17       25.61      2.69 o 
  -5  -2   4       68.31       67.49      2.58 o 
  -4  -2   4      186.97      180.50      3.75 o 
  -3  -2   4       89.92       98.27      2.53 o 
  -2  -2   4       51.47       55.44      2.36 o 
  -1  -2   4      403.42      428.74      7.00 o 
   0  -2   4       75.82       77.59      2.70 o 
   1  -2   4      415.78      448.60      5.40 o 
   2  -2   4      548.40      552.14      7.78 o 
   3  -2   4       10.64        7.41      0.98 o 
   4  -2   4      237.71      253.02      4.42 o 
   5  -2   4      101.31      103.50      4.24 o 
   6  -2   4        3.03        4.19      1.68 o 
   7  -2   4       44.41       46.26      3.45 o 
   8  -2   4       13.82       12.18      2.32 o 
  -9  -1   4       22.41       24.39      4.23 o 
  -8  -1   4       79.83       86.61      4.69 o 
  -7  -1   4        3.07        1.44      1.97 o 
  -6  -1   4       43.51       46.95      3.49 o 
  -5  -1   4      187.30      182.53      3.95 o 
  -4  -1   4       39.16       45.17      1.97 o 
  -3  -1   4        2.82        2.50      0.72 o 
  -2  -1   4       20.78       24.62      1.70 o 
  -1  -1   4     2306.92     2310.51     20.46 o 
   0  -1   4       45.88       39.58      1.40 o 
   1  -1   4      148.67      143.73      2.82 o 
   2  -1   4      141.06      156.79      3.46 o 
   3  -1   4       20.36       23.35      1.64 o 
   4  -1   4       71.46       69.03      3.36 o 
   5  -1   4        5.11        6.57      1.83 o 
   6  -1   4       39.27       36.44      3.06 o 
   7  -1   4       11.96       13.38      2.49 o 
   8  -1   4        2.43        3.45      1.68 o 
  -9   0   4        3.94        3.58      1.97 o 
  -8   0   4        0.13        1.05      1.44 o 
  -7   0   4        5.41        5.83      1.57 o 
  -6   0   4      141.87      141.18      6.20 o 
  -5   0   4       31.45       34.71      2.24 o 
  -4   0   4      219.98      211.72      3.89 o 
  -3   0   4      188.93      205.05      3.65 o 
  -2   0   4       33.32       30.38      1.57 o 
  -1   0   4      844.31      830.56      8.71 o 
   0   0   4      355.55      337.52      4.69 o 
   1   0   4       70.30       62.25      2.14 o 
   2   0   4       73.50       82.25      2.48 o 
   3   0   4        1.87        0.32      0.85 o 
   4   0   4        7.70        5.17      1.59 o 
   5   0   4       65.33       77.98      4.01 o 
   6   0   4        0.09        0.15      1.45 o 
   7   0   4       11.15       14.42      4.11 o 
  -9   1   4        0.05       -0.65      1.57 o 
  -8   1   4        2.18        2.75      1.61 o 
  -7   1   4        0.83        0.90      1.33 o 
  -6   1   4       16.41       19.94      1.74 o 
  -5   1   4       44.38       40.24      2.13 o 
  -4   1   4      296.09      295.23      4.87 o 
  -3   1   4      291.46      289.39      4.57 o 
  -2   1   4        0.65        2.22      0.72 o 
  -1   1   4       12.11       19.45      1.45 o 
   0   1   4      181.75      196.13      3.67 o 
   1   1   4      395.65      405.56      5.88 o 
   2   1   4      153.15      159.90      3.69 o 
   3   1   4       32.72       29.94      2.00 o 
   4   1   4       20.56       17.22      2.41 o 
   5   1   4       21.66       22.27      3.90 o 
   6   1   4        5.23        4.15      2.14 o 
  -9   2   4        5.58        6.71      2.88 o 
  -8   2   4       17.27       18.61      4.89 o 
  -7   2   4       18.91       17.21      2.35 o 
  -6   2   4        9.01        7.58      1.59 o 
  -5   2   4      103.27      111.47      3.33 o 
  -4   2   4       13.76       10.87      1.31 o 
  -3   2   4      333.68      341.04      5.27 o 
  -2   2   4        4.98        5.91      0.96 o 
  -1   2   4       68.65       57.14      2.13 o 
   0   2   4       13.63       15.07      1.38 o 
   1   2   4        4.76        5.52      1.15 o 
   2   2   4        0.15        1.04      1.04 o 
   3   2   4       88.67       89.00      4.19 o 
   4   2   4        4.00        2.42      1.50 o 
   5   2   4       31.10       39.43      5.79 o 
   6   2   4        7.54       11.01      3.53 o 
  -9   3   4        0.51       -0.90      1.45 o 
  -8   3   4        0.42        0.67      1.46 o 
  -7   3   4        0.87        1.07      1.45 o 
  -6   3   4        1.94        1.13      1.15 o 
  -5   3   4        0.13        0.18      0.98 o 
  -4   3   4        1.36       -0.41      0.91 o 
  -3   3   4       76.32       72.20      2.62 o 
  -2   3   4        7.68       12.18      1.32 o 
  -1   3   4        1.63        1.10      0.87 o 
   0   3   4       19.30       18.70      5.09 o 
   1   3   4        5.02        6.39      1.77 o 
   2   3   4       22.79       20.66      2.48 o 
   3   3   4        1.34        0.49      2.14 o 
   4   3   4        5.25        5.75      3.29 o 
   5   3   4        0.62       -0.66      2.14 o 
  -9   4   4       38.92       37.13      3.57 o 
  -8   4   4        1.71        1.96      1.54 o 
  -7   4   4        5.00        6.98      1.47 o 
  -6   4   4       36.63       35.04      2.58 o 
  -5   4   4       11.88       12.49      2.06 o 
  -4   4   4        1.38        2.06      1.46 o 
  -3   4   4       48.55       48.33      3.05 o 
  -2   4   4       74.34       82.10      3.83 o 
  -1   4   4       26.56       30.54      3.20 o 
   0   4   4       12.31        9.82      2.00 o 
   1   4   4        1.05       -1.11      1.81 o 
   2   4   4       24.16       24.96      4.85 o 
   3   4   4       19.58       12.98      4.03 o 
   4   4   4        2.67        4.77      2.96 o 
  -9   5   4        1.41        3.94      2.79 o 
  -8   5   4       26.03       24.48      4.35 o 
  -7   5   4      113.59      114.83      6.29 o 
  -6   5   4       22.49       23.12      2.77 o 
  -5   5   4       54.51       59.24      3.60 o 
  -4   5   4        5.89        6.98      1.88 o 
  -3   5   4        3.92        5.82      2.42 o 
  -2   5   4      100.41       91.78      4.33 o 
  -1   5   4       31.11       26.37      2.96 o 
   0   5   4      107.34      109.45      4.91 o 
   1   5   4        0.60        0.79      1.60 o 
   2   5   4        6.99        4.77      2.55 o 
   3   5   4        0.23        3.78      2.71 o 
  -9   6   4        6.04        2.14      2.22 o 
  -8   6   4        2.04        0.33      2.14 o 
  -7   6   4       10.44       11.56      2.38 o 
  -6   6   4       11.20       15.46      3.20 o 
  -5   6   4      120.95      123.93      5.28 o 
  -4   6   4        0.67       -1.07      1.45 o 
  -3   6   4       18.41       14.30      2.35 o 
  -2   6   4       23.15       21.58      2.88 o 
  -1   6   4        8.17       10.67      2.29 o 
   0   6   4        4.10        2.41      1.91 o 
   1   6   4        4.19        9.39      2.35 o 
  -8   7   4        0.12        2.14      2.22 o 
  -7   7   4       13.21       15.28      3.33 o 
  -6   7   4        5.36        7.71      2.37 o 
  -5   7   4        7.98        5.26      2.03 o 
  -4   7   4        0.39       -1.36      1.85 o 
  -3   7   4        5.84        4.10      3.08 o 
  -2   7   4       11.15        9.56      2.34 o 
  -1   7   4        3.24        5.58      4.11 o 
   0   7   4        0.11        1.56      1.91 o 
  -6   8   4        2.98        1.99      2.09 o 
  -5   8   4        5.26        1.04      1.82 o 
  -4   8   4        1.27        3.91      2.38 o 
  -3   8   4        0.24        0.65      1.95 o 
   3 -12   5        1.82        3.17      2.12 o 
   4 -12   5        1.23        4.40      2.00 o 
   5 -12   5        0.02       -0.55      1.68 o 
   0 -11   5        3.01        0.00      2.30 o 
   1 -11   5       12.42       11.38      2.37 o 
   2 -11   5       39.63       43.47      3.65 o 
   3 -11   5        2.41        1.59      1.57 o 
   4 -11   5        9.23        9.76      2.26 o 
   5 -11   5        0.02        1.47      1.53 o 
   6 -11   5        5.22        4.23      1.79 o 
   7 -11   5       11.57        6.74      2.88 o 
  -1 -10   5        0.81        0.96      1.61 o 
   0 -10   5       17.94       12.14      2.23 o 
   1 -10   5       27.61       24.28      2.90 o 
   2 -10   5       14.91       11.01      1.99 o 
   3 -10   5       23.89       23.43      2.90 o 
   4 -10   5        0.08       -0.14      1.64 o 
   5 -10   5       14.24       19.26      2.66 o 
   6 -10   5        0.17        1.64      1.48 o 
   7 -10   5       10.38        3.78      2.88 o 
   8 -10   5       22.43       15.20      4.03 o 
  -2  -9   5        1.21        1.45      1.73 o 
  -1  -9   5        7.12        4.85      1.74 o 
   0  -9   5       64.62       69.28      3.30 o 
   1  -9   5       34.30       38.64      4.31 o 
   2  -9   5       19.11       18.36      2.42 o 
   3  -9   5       21.47       16.69      2.32 o 
   4  -9   5       48.78       54.17      2.84 o 
   5  -9   5       28.55       28.70      4.23 o 
   6  -9   5      127.86      130.20      6.78 o 
   7  -9   5        5.50        7.64      3.12 o 
   8  -9   5        4.82        2.05      2.14 o 
  -3  -8   5        0.01        2.14      2.38 o 
  -2  -8   5      102.62       88.74      4.26 o 
  -1  -8   5       62.72       57.71      3.45 o 
   0  -8   5       20.84       21.25      5.38 o 
   1  -8   5        3.34        4.05      1.52 o 
   2  -8   5        2.84        1.97      1.05 o 
   3  -8   5        0.00        0.39      0.91 o 
   4  -8   5       87.82       91.91      4.93 o 
   5  -8   5       18.11       19.78      1.91 o 
   6  -8   5      100.68       98.38      4.48 o 
   7  -8   5       10.62       11.54      2.42 o 
   8  -8   5        0.01       -0.77      1.46 o 
   9  -8   5        5.33        5.78      2.06 o 
  -4  -7   5        3.15        2.46      2.22 o 
  -3  -7   5       11.26       12.54      1.71 o 
  -2  -7   5       23.82       21.89      2.00 o 
  -1  -7   5        8.38        6.22      1.35 o 
   0  -7   5        0.26        1.97      1.04 o 
   1  -7   5      140.93      133.41      3.47 o 
   2  -7   5        0.16        0.15      0.78 o 
   3  -7   5       10.14       13.38      1.44 o 
   4  -7   5      195.09      188.86      4.30 o 
   5  -7   5      105.20       97.63      3.26 o 
   6  -7   5        1.34       -0.49      1.31 o 
   7  -7   5        0.02       -0.86      1.42 o 
   8  -7   5       11.15       11.61      2.26 o 
   9  -7   5        2.39        1.41      2.75 o 
  -6  -6   5        1.89        2.14      2.63 o 
  -5  -6   5       29.58       25.39      4.35 o 
  -4  -6   5      187.71      178.82      5.03 o 
  -3  -6   5       38.50       38.73      3.14 o 
  -2  -6   5       58.53       64.20      2.69 o 
  -1  -6   5       68.88       70.73      4.18 o 
   0  -6   5        6.88        8.17      1.17 o 
   1  -6   5       15.31       14.17      1.37 o 
   2  -6   5        0.98        2.57      0.85 o 
   3  -6   5      571.50      592.20      7.97 o 
   4  -6   5      382.16      392.97      6.30 o 
   5  -6   5        0.09        0.28      0.86 o 
   6  -6   5        3.65        3.66      1.93 o 
   7  -6   5        4.79        7.01      1.73 o 
   8  -6   5        3.63        0.50      1.71 o 
   9  -6   5        5.34        7.27      2.27 o 
  -6  -5   5      110.68      103.69      7.56 o 
  -5  -5   5        7.39        5.95      2.30 o 
  -4  -5   5       33.37       30.02      2.25 o 
  -3  -5   5       38.79       40.60      2.81 o 
  -2  -5   5        6.48        7.07      1.20 o 
  -1  -5   5       12.53       11.77      1.26 o 
   0  -5   5        3.42        3.25      0.83 o 
   1  -5   5      167.58      175.06      3.34 o 
   2  -5   5      818.60      853.45      9.72 o 
   3  -5   5       27.94       25.81      1.63 o 
   4  -5   5       18.46       25.49      2.03 o 
   5  -5   5       39.85       32.06      2.52 o 
   6  -5   5        0.56       -1.70      1.19 o 
   7  -5   5       16.76       17.08      2.32 o 
   8  -5   5        0.50       -0.46      1.50 o 
   9  -5   5       17.25       19.99      2.73 o 
  -7  -4   5       15.72       20.87      4.44 o 
  -6  -4   5        1.36        2.96      2.63 o 
  -5  -4   5        2.52        4.82      1.85 o 
  -4  -4   5      104.80      103.67      3.26 o 
  -3  -4   5      117.68      135.71      3.71 o 
  -2  -4   5       18.10       17.61      1.40 o 
  -1  -4   5      196.67      217.06      4.27 o 
   0  -4   5        2.38        1.52      0.57 o 
   1  -4   5       66.67      104.51      2.70 o 
   2  -4   5      228.67      241.05      4.03 o 
   3  -4   5       41.05       35.80      1.77 o 
   4  -4   5        0.83        1.88      0.88 o 
   5  -4   5       56.85       61.72      3.31 o 
   6  -4   5        3.22        3.34      1.47 o 
   7  -4   5        0.01       -0.58      2.34 o 
   8  -4   5       13.64        9.81      2.14 o 
  -8  -3   5        0.80        4.27      2.96 o 
  -7  -3   5       37.25       34.01      5.09 o 
  -6  -3   5      156.16      149.73      5.44 o 
  -5  -3   5       10.97       13.28      1.62 o 
  -4  -3   5        0.55        0.02      0.92 o 
  -3  -3   5       50.66       54.48      2.11 o 
  -2  -3   5       54.73       53.90      1.83 o 
  -1  -3   5        1.63        9.64      3.33 o 
   0  -3   5      382.55      388.29      7.00 o 
   1  -3   5      720.24      808.54      9.61 o 
   2  -3   5       60.99       67.32      2.13 o 
   3  -3   5      560.11      592.14      7.57 o 
   4  -3   5       60.70       61.60      3.25 o 
   5  -3   5        8.91        7.90      1.74 o 
   6  -3   5       52.77       53.09      3.39 o 
   7  -3   5       69.39       68.97      4.13 o 
   8  -3   5        1.50        1.86      1.59 o 
  -8  -2   5       29.41       23.74      4.60 o 
  -7  -2   5       62.24       58.51      3.77 o 
  -6  -2   5       55.14       57.30      3.86 o 
  -5  -2   5      168.20      154.61      3.78 o 
  -4  -2   5       13.57       17.79      1.56 o 
  -3  -2   5       16.53       22.37      1.43 o 
  -2  -2   5        1.22        1.72      0.93 o 
  -1  -2   5      552.70      659.81     10.02 o 
   0  -2   5      844.56      824.94      8.51 o 
   1  -2   5      192.78      169.41      3.20 o 
   2  -2   5       33.32       27.28      1.56 o 
   3  -2   5        0.03        0.05      0.72 o 
   4  -2   5        0.00       -0.29      1.24 o 
   5  -2   5        1.06        2.64      1.48 o 
   6  -2   5        2.86        4.23      2.22 o 
   7  -2   5       41.86       44.73      3.54 o 
  -8  -1   5        3.01       -0.25      2.46 o 
  -7  -1   5       60.83       54.65      3.35 o 
  -6  -1   5       73.46       79.07      3.75 o 
  -5  -1   5       14.38       14.69      1.64 o 
  -4  -1   5       56.33       60.92      2.62 o 
  -3  -1   5      226.37      243.41      4.02 o 
  -2  -1   5       11.76       12.42      1.08 o 
  -1  -1   5      278.97      313.14      4.23 o 
   0  -1   5        0.99        0.22      0.64 o 
   1  -1   5       38.08       35.67      1.72 o 
   2  -1   5      159.69      160.24      3.51 o 
   3  -1   5        5.34        2.91      1.02 o 
   4  -1   5        6.63        6.83      1.97 o 
   5  -1   5       55.89       49.41      3.43 o 
   6  -1   5       13.90       13.76      2.41 o 
   7  -1   5        0.12       -0.14      1.45 o 
  -9   0   5        0.01        3.86      3.12 o 
  -8   0   5        5.82        5.92      2.03 o 
  -7   0   5        1.07       -1.27      1.37 o 
  -6   0   5       37.42       45.75      2.35 o 
  -5   0   5       32.55       33.59      2.22 o 
  -4   0   5       53.69       52.97      2.20 o 
  -3   0   5      612.37      676.09      8.13 o 
  -2   0   5      183.61      179.72      3.37 o 
  -1   0   5       38.44       42.07      1.78 o 
   0   0   5        4.65        7.82      1.03 o 
   1   0   5        8.24        7.36      1.19 o 
   2   0   5       11.84       15.37      2.15 o 
   3   0   5       45.83       48.81      2.52 o 
   4   0   5       15.39       10.70      2.02 o 
   5   0   5       56.07       48.69      3.54 o 
   6   0   5        6.76        2.09      1.65 o 
  -9   1   5        0.80        0.00      2.71 o 
  -8   1   5        1.58        3.10      2.22 o 
  -7   1   5       26.87       30.55      3.57 o 
  -6   1   5        0.76        0.83      1.01 o 
  -5   1   5      272.91      270.43      4.28 o 
  -4   1   5      165.00      146.92      3.56 o 
  -3   1   5      107.84      106.94      2.88 o 
  -2   1   5       18.90       18.25      2.06 o 
  -1   1   5      222.10      224.23      4.13 o 
   0   1   5        0.41       -0.93      0.84 o 
   1   1   5       24.54       23.23      1.83 o 
   2   1   5        5.00        5.46      1.26 o 
   3   1   5       30.62       18.03      2.29 o 
   4   1   5       28.17       22.88      2.63 o 
   5   1   5        0.73       -1.00      2.63 o 
   6   1   5        0.31        0.53      1.68 o 
  -9   2   5       52.82       56.51      4.05 o 
  -8   2   5        8.23       10.90      2.18 o 
  -7   2   5      123.14      117.50      4.74 o 
  -6   2   5      161.90      163.23      7.84 o 
  -5   2   5      209.07      223.90      4.75 o 
  -4   2   5       68.56       67.51      2.75 o 
  -3   2   5      161.70      165.96      3.76 o 
  -2   2   5        7.97        6.34      1.46 o 
  -1   2   5        7.98        5.93      1.08 o 
   0   2   5       13.19       15.37      1.66 o 
   1   2   5       22.21       29.30      3.18 o 
   2   2   5       32.94       29.11      2.21 o 
   3   2   5      110.81      102.30      4.64 o 
   4   2   5       13.44       14.13      3.70 o 
   5   2   5        2.16        2.22      2.79 o 
  -9   3   5        9.54        8.62      2.92 o 
  -8   3   5        1.30        0.46      1.91 o 
  -7   3   5       41.77       39.62      2.59 o 
  -6   3   5       28.31       25.52      3.32 o 
  -5   3   5       44.50       45.79      2.60 o 
  -4   3   5        2.48        2.72      1.15 o 
  -3   3   5       19.89       14.92      2.11 o 
  -2   3   5        4.65        5.40      2.75 o 
  -1   3   5        2.44        3.61      1.68 o 
   0   3   5        5.00        1.30      1.42 o 
   1   3   5       82.80       79.99      3.94 o 
   2   3   5       24.97       16.96      2.49 o 
   3   3   5        2.43        5.67      2.96 o 
   4   3   5        3.69        5.42      2.96 o 
  -9   4   5        9.99       14.30      3.45 o 
  -8   4   5       39.48       40.99      5.46 o 
  -7   4   5       67.17       69.54      4.03 o 
  -6   4   5        3.09        2.30      1.59 o 
  -5   4   5       11.09        9.29      1.89 o 
  -4   4   5        0.03        0.62      2.38 o 
  -3   4   5        0.02        0.16      2.22 o 
  -2   4   5        7.61        5.99      2.88 o 
  -1   4   5       12.18        9.89      2.06 o 
   0   4   5       62.98       49.64      3.45 o 
   1   4   5       28.02       23.22      2.78 o 
   2   4   5        3.60        1.31      2.71 o 
   3   4   5        2.45        8.30      3.20 o 
  -9   5   5       18.61       14.62      3.86 o 
  -8   5   5       16.91       19.06      3.94 o 
  -7   5   5       17.52       18.57      2.58 o 
  -6   5   5       38.30       46.15      3.45 o 
  -5   5   5       11.64        6.83      2.00 o 
  -4   5   5        0.19        0.00      1.51 o 
  -3   5   5       78.83       81.54      4.21 o 
  -2   5   5       30.30       24.82      2.89 o 
  -1   5   5        0.70        1.22      1.59 o 
   0   5   5       11.99        9.03      2.34 o 
   1   5   5       11.03       10.26      2.15 o 
   2   5   5        0.51        0.74      2.38 o 
  -8   6   5       10.45        9.86      2.96 o 
  -7   6   5        1.20        0.49      4.60 o 
  -6   6   5        8.55       12.80      2.35 o 
  -5   6   5        0.32       -1.82      1.30 o 
  -4   6   5        7.41        2.01      2.34 o 
  -3   6   5        0.01        0.10      1.64 o 
  -2   6   5       56.05       48.63      3.79 o 
  -1   6   5       22.55       20.17      2.86 o 
   0   6   5        1.04        0.13      1.81 o 
  -7   7   5       30.11       27.21      2.99 o 
  -6   7   5        0.71       -0.15      1.48 o 
  -5   7   5       38.16       35.79      3.39 o 
  -4   7   5       31.50       37.89      6.20 o 
  -3   7   5        7.01        8.50      2.24 o 
  -2   7   5        0.09       -0.23      1.54 o 
   3 -12   6        0.61        1.56      2.55 o 
   4 -12   6        2.45        1.97      2.63 o 
   5 -12   6        8.63        5.09      2.38 o 
   0 -11   6        5.96       10.27      3.53 o 
   1 -11   6        2.67        2.71      2.79 o 
   2 -11   6       33.50       40.26      5.09 o 
   3 -11   6        0.10       -0.90      2.05 o 
   4 -11   6       56.36       54.47      5.50 o 
   5 -11   6       12.21       10.88      2.23 o 
   6 -11   6       15.07       16.81      2.58 o 
   7 -11   6        3.81        4.27      3.12 o 
  -1 -10   6        1.93        5.09      2.63 o 
   0 -10   6       35.34       35.10      3.33 o 
   1 -10   6       38.71       45.60      5.26 o 
   2 -10   6       12.04       19.88      4.03 o 
   3 -10   6       47.74       44.12      5.01 o 
   4 -10   6      186.42      193.33      6.36 o 
   5 -10   6        0.01        1.32      1.68 o 
   6 -10   6        0.34       -0.46      1.56 o 
   7 -10   6        0.01       -0.66      1.97 o 
   8 -10   6       15.59       14.46      3.62 o 
  -3  -9   6        1.33        2.22      2.63 o 
  -2  -9   6       10.29       13.89      3.70 o 
  -1  -9   6        0.87        3.12      2.63 o 
   0  -9   6        0.07       -0.25      1.97 o 
   1  -9   6      178.13      165.72      8.63 o 
   2  -9   6      239.73      239.66     10.19 o 
   3  -9   6        0.03       -0.35      1.42 o 
   4  -9   6       14.39       15.56      2.34 o 
   5  -9   6       17.79       16.60      1.91 o 
   6  -9   6       14.01       16.00      2.35 o 
   7  -9   6        9.33        9.92      2.08 o 
   8  -9   6        6.41        3.98      1.77 o 
  -3  -8   6        7.67        6.24      2.71 o 
  -2  -8   6       26.73       30.73      4.68 o 
  -1  -8   6        6.92        6.98      1.92 o 
   0  -8   6        6.45        6.90      1.74 o 
   1  -8   6       44.59       40.45      5.46 o 
   2  -8   6      145.21      145.06      5.05 o 
   3  -8   6       84.69       91.27      3.20 o 
   4  -8   6       38.54       43.78      2.49 o 
   5  -8   6        2.32        3.75      1.20 o 
   6  -8   6       15.51       15.34      3.82 o 
   7  -8   6       30.45       32.09      5.01 o 
   8  -8   6       11.63       12.19      2.34 o 
  -5  -7   6        0.14        1.15      2.46 o 
  -4  -7   6        0.06        2.59      1.56 o 
  -3  -7   6        2.08        0.81      1.39 o 
  -2  -7   6       34.63       32.38      2.98 o 
  -1  -7   6      107.42      104.55      4.62 o 
   0  -7   6       19.35       20.96      3.37 o 
   1  -7   6      335.72      352.83      7.78 o 
   2  -7   6        4.76        2.11      0.99 o 
   3  -7   6       26.30       23.92      2.34 o 
   4  -7   6       19.04       22.02      3.64 o 
   5  -7   6       56.91       61.13      2.69 o 
   6  -7   6        0.57        1.15      1.34 o 
   7  -7   6       10.83       10.96      2.06 o 
   8  -7   6        0.00       -1.24      1.93 o 
  -6  -6   6        2.79        0.99      2.71 o 
  -5  -6   6        2.79        5.01      3.04 o 
  -4  -6   6       69.53       66.05      6.00 o 
  -3  -6   6       10.21        9.79      2.20 o 
  -2  -6   6        0.21        1.27      1.57 o 
  -1  -6   6      715.72      713.34     11.94 o 
   0  -6   6      145.62      150.11      6.65 o 
   1  -6   6        8.13       10.00      1.60 o 
   2  -6   6       54.61       56.84      2.30 o 
   3  -6   6        5.66        5.42      0.97 o 
   4  -6   6       84.42       94.79      3.04 o 
   5  -6   6       14.02       10.01      1.75 o 
   6  -6   6       18.27       18.91      4.77 o 
   7  -6   6       25.35       22.77      2.84 o 
   8  -6   6        2.18       -1.73      1.40 o 
  -6  -5   6       17.24       20.38      4.52 o 
  -5  -5   6        0.02       -1.23      2.38 o 
  -4  -5   6        4.37        5.90      1.93 o 
  -3  -5   6      115.31      107.62      4.81 o 
  -2  -5   6       12.13       10.07      1.91 o 
  -1  -5   6       37.73       35.39      2.72 o 
   0  -5   6       24.62       28.91      3.00 o 
   1  -5   6        5.20        6.14      2.26 o 
   2  -5   6      155.68      160.89      3.41 o 
   3  -5   6        1.23        3.42      2.02 o 
   4  -5   6        9.70       14.08      1.53 o 
   5  -5   6       30.32       33.29      2.60 o 
   6  -5   6        0.30        0.69      1.27 o 
   7  -5   6       34.11       30.78      2.96 o 
   8  -5   6        3.32        2.68      1.76 o 
  -7  -4   6        0.42       -1.73      2.30 o 
  -6  -4   6       21.71       24.07      4.52 o 
  -5  -4   6        4.06        5.76      1.70 o 
  -4  -4   6        9.75        7.12      1.87 o 
  -3  -4   6      709.66      706.84     12.20 o 
  -2  -4   6       43.85       41.20      2.90 o 
  -1  -4   6        0.34        0.49      1.60 o 
   0  -4   6       20.04       19.68      2.06 o 
   1  -4   6      112.20      133.47      2.64 o 
   2  -4   6       19.32       20.30      1.31 o 
   3  -4   6        0.08       -0.27      0.84 o 
   4  -4   6       18.82       20.36      2.02 o 
   5  -4   6      220.38      218.52      6.12 o 
   6  -4   6        0.52        0.26      1.40 o 
   7  -4   6        0.92        0.12      2.38 o 
   8  -4   6        9.72        9.85      2.26 o 
  -8  -3   6        6.97        6.82      3.29 o 
  -7  -3   6        1.03        0.25      2.38 o 
  -6  -3   6       15.40       10.02      3.37 o 
  -5  -3   6      238.16      253.65      6.74 o 
  -4  -3   6       43.35       45.65      3.20 o 
  -3  -3   6       13.56       15.97      2.51 o 
  -2  -3   6       25.92       25.05      2.50 o 
  -1  -3   6       64.82       70.71      5.34 o 
   0  -3   6        0.24        1.24      1.02 o 
   1  -3   6      224.79      209.68      3.54 o 
   2  -3   6       13.95       14.88      1.32 o 
   3  -3   6       46.16       49.32      2.47 o 
   4  -3   6       18.89       24.61      2.47 o 
   5  -3   6        7.28        7.32      1.82 o 
   6  -3   6       16.77       18.87      5.30 o 
   7  -3   6        4.73        2.46      1.68 o 
  -8  -2   6        0.99        1.73      2.30 o 
  -7  -2   6        1.68       -0.99      2.55 o 
  -6  -2   6        3.68        7.39      2.79 o 
  -5  -2   6      418.19      417.28      8.76 o 
  -4  -2   6       23.53       24.60      2.43 o 
  -3  -2   6       65.69       55.76      3.09 o 
  -2  -2   6        0.35        0.80      1.77 o 
  -1  -2   6      229.89      231.23      5.58 o 
   0  -2   6       88.32       88.58      2.15 o 
   1  -2   6      174.34      181.21      3.57 o 
   2  -2   6      128.74      130.71      3.32 o 
   3  -2   6      243.06      268.41      9.76 o 
   4  -2   6        9.93        7.62      1.80 o 
   5  -2   6       49.32       44.66      3.27 o 
   6  -2   6        0.39        0.10      1.56 o 
   7  -2   6       16.56       18.11      2.61 o 
  -8  -1   6       15.14       10.85      3.62 o 
  -7  -1   6      175.30      155.78      8.87 o 
  -6  -1   6       17.33       16.88      2.27 o 
  -5  -1   6       14.64       15.62      2.21 o 
  -4  -1   6       17.32       20.33      4.11 o 
  -3  -1   6       24.63       26.42      2.70 o 
  -2  -1   6        0.09        1.04      1.27 o 
  -1  -1   6        0.41        0.06      0.61 o 
   0  -1   6       23.42       22.44      1.53 o 
   1  -1   6      184.76      192.50      3.99 o 
   2  -1   6        0.74       -0.16      0.96 o 
   3  -1   6       64.26       73.50      4.14 o 
   4  -1   6        2.63        1.85      1.45 o 
   5  -1   6       44.55       45.13      3.38 o 
   6  -1   6       12.83       14.80      2.38 o 
  -9   0   6        0.54       -1.48      2.38 o 
  -8   0   6        2.53        2.63      2.55 o 
  -7   0   6      150.33      166.46      8.96 o 
  -6   0   6       77.84       78.48      3.83 o 
  -5   0   6       83.77       77.99      3.92 o 
  -4   0   6       45.70       49.43      5.92 o 
  -3   0   6       13.06       14.53      1.43 o 
  -2   0   6      300.74      306.99      4.95 o 
  -1   0   6        8.55       10.85      1.26 o 
   0   0   6        4.91        5.01      1.06 o 
   1   0   6       31.54       31.84      2.07 o 
   2   0   6        6.48        6.30      1.36 o 
   3   0   6       73.60       72.13      3.56 o 
   4   0   6        0.06       -1.91      1.27 o 
   5   0   6       39.36       35.85      3.39 o 
   6   0   6        6.87        8.38      2.11 o 
  -9   1   6       27.77       32.37      5.59 o 
  -8   1   6       58.69       58.83      6.24 o 
  -7   1   6       11.35        4.60      2.88 o 
  -6   1   6        0.00        1.47      1.50 o 
  -5   1   6       37.90       42.51      3.32 o 
  -4   1   6      123.21      142.12      3.66 o 
  -3   1   6        7.09        9.07      1.29 o 
  -2   1   6        5.86        6.33      1.17 o 
  -1   1   6       18.56       23.91      1.88 o 
   0   1   6       32.47       34.92      2.15 o 
   1   1   6        1.76        2.40      1.20 o 
   2   1   6        2.05       -1.16      1.04 o 
   3   1   6      111.79      111.13      4.81 o 
   4   1   6        1.60        2.40      1.59 o 
   5   1   6        0.17        0.59      1.44 o 
  -9   2   6       75.88       90.29      7.64 o 
  -8   2   6        8.07       13.64      3.62 o 
  -7   2   6       92.16      101.65      4.59 o 
  -6   2   6        1.58        0.60      2.30 o 
  -5   2   6       16.02       22.09      4.45 o 
  -4   2   6       37.63       38.92      2.42 o 
  -3   2   6       27.66       34.89      2.28 o 
  -2   2   6       91.53      106.73      3.27 o 
  -1   2   6        2.09        1.40      0.98 o 
   0   2   6       14.27       15.46      2.12 o 
   1   2   6      122.71      122.33      4.73 o 
   2   2   6        0.23       -0.78      1.46 o 
   3   2   6        3.04        3.20      2.71 o 
   4   2   6        8.47        9.20      2.96 o 
  -9   3   6        1.62        3.86      3.04 o 
  -8   3   6        4.26        5.50      2.88 o 
  -7   3   6        0.88        1.65      1.77 o 
  -6   3   6        0.12        0.65      1.60 o 
  -5   3   6       15.00       21.42      2.43 o 
  -4   3   6        4.08        1.67      1.85 o 
  -3   3   6        0.55       -0.45      1.32 o 
  -2   3   6       11.75        8.19      1.87 o 
  -1   3   6       14.06       10.57      2.06 o 
   0   3   6        0.47        1.46      1.64 o 
   1   3   6       20.39       17.46      2.64 o 
   2   3   6        0.13       -1.56      1.89 o 
   3   3   6        0.01        1.40      1.97 o 
  -7   4   6        2.26        3.12      2.46 o 
  -6   4   6        3.85        2.89      1.60 o 
  -5   4   6        0.15        0.12      1.20 o 
  -4   4   6      128.22      138.63      6.12 o 
  -3   4   6        1.32        1.83      1.48 o 
  -2   4   6        3.09        5.32      1.78 o 
  -1   4   6       16.34       17.03      4.85 o 
   0   4   6        5.90        3.07      4.56 o 
   1   4   6        1.72       -0.40      1.31 o 
   2   4   6        6.48        8.22      2.79 o 
  -7   5   6        3.12        4.03      2.63 o 
  -6   5   6       17.49       20.79      2.81 o 
  -5   5   6       17.78       28.65      2.98 o 
  -4   5   6       15.77       13.42      2.33 o 
  -3   5   6       16.25       14.00      3.12 o 
  -2   5   6       38.99       41.44      3.57 o 
  -1   5   6        4.17        3.77      1.89 o 
   0   5   6        1.74        0.90      1.64 o 
  -7   6   6        7.17        9.69      3.29 o 
  -6   6   6       56.60       59.95      3.99 o 
  -5   6   6       15.83       11.92      2.21 o 
  -4   6   6       32.55       33.45      3.21 o 
  -3   6   6        0.18        1.68      1.68 o 
  -2   6   6        0.29        0.51      1.59 o 
   3 -12   7        0.00        0.99      2.22 o 
   4 -12   7       78.83       89.06      7.31 o 
   0 -11   7       11.56       17.18      3.90 o 
   1 -11   7        2.80        6.57      3.37 o 
   2 -11   7        2.77        3.20      2.79 o 
   3 -11   7       23.14       23.50      4.60 o 
   4 -11   7      175.54      182.07      9.94 o 
   5 -11   7       24.73       20.45      2.86 o 
   6 -11   7        8.73       12.82      3.12 o 
  -1 -10   7       10.49        7.97      3.12 o 
   0 -10   7        2.33        5.92      2.88 o 
   1 -10   7        6.00        5.67      2.79 o 
   2 -10   7       81.18       66.71      6.16 o 
   3 -10   7        1.02        5.42      2.71 o 
   4 -10   7       62.26       66.71      6.00 o 
   5 -10   7        4.49        8.05      3.45 o 
  -3  -9   7       24.99       23.17      4.19 o 
  -2  -9   7        6.93        6.08      2.63 o 
  -1  -9   7        0.76        0.33      2.71 o 
   0  -9   7       18.67       21.03      4.11 o 
   1  -9   7      112.18      135.24      7.81 o 
   2  -9   7      761.90      805.48     13.89 o 
   3  -9   7       27.66       34.43      3.10 o 
   4  -9   7        0.40        2.03      1.36 o 
   5  -9   7       35.33       42.92      5.38 o 
   6  -9   7        2.83        1.97      2.38 o 
   7  -9   7        0.41       -1.07      2.14 o 
   8  -9   7        0.12        0.25      2.55 o 
  -3  -8   7       51.42       55.06      3.85 o 
  -2  -8   7        5.39        5.78      1.95 o 
  -1  -8   7        5.80        6.39      2.00 o 
   0  -8   7      623.98      633.68     12.90 o 
   1  -8   7        1.46        1.42      1.54 o 
   2  -8   7       63.88       60.71      3.60 o 
   3  -8   7       23.36       24.36      2.55 o 
   4  -8   7      105.82      110.10      4.84 o 
   5  -8   7       30.25       24.64      4.44 o 
   6  -8   7        9.83        7.23      2.79 o 
   7  -8   7      102.58       92.84      7.15 o 
   8  -8   7       30.43       24.89      4.85 o 
  -5  -7   7        0.02        2.63      2.38 o 
  -4  -7   7       16.60       21.06      2.92 o 
  -3  -7   7        5.60        9.86      2.46 o 
  -2  -7   7       20.37       21.12      4.40 o 
  -1  -7   7      109.39      111.12      5.20 o 
   0  -7   7      688.23      660.17     11.81 o 
   1  -7   7        5.29        6.70      2.22 o 
   2  -7   7       46.45       47.65      3.22 o 
   3  -7   7      118.71      108.30      4.50 o 
   4  -7   7        0.08       -0.48      1.36 o 
   5  -7   7        0.60        1.14      1.42 o 
   6  -7   7        0.81        2.30      2.55 o 
   7  -7   7      125.41      131.43      5.38 o 
   8  -7   7       50.29       54.79      3.79 o 
  -6  -6   7        7.25        8.54      3.45 o 
  -5  -6   7        1.76        3.53      2.88 o 
  -4  -6   7        6.87        8.27      2.15 o 
  -3  -6   7       59.60       62.83      3.88 o 
  -2  -6   7      357.31      340.84      8.16 o 
  -1  -6   7      411.63      395.90     14.34 o 
   0  -6   7      262.55      275.96      8.79 o 
   1  -6   7       37.22       37.63      2.99 o 
   2  -6   7       89.02       78.05      3.86 o 
   3  -6   7        2.87        0.96      2.01 o 
   4  -6   7        5.49        7.28      1.78 o 
   5  -6   7      152.11      144.27      7.97 o 
   6  -6   7       19.17       17.76      2.32 o 
   7  -6   7       17.74       13.22      2.35 o 
   8  -6   7       11.34       10.41      2.12 o 
  -6  -5   7       23.87       19.80      4.27 o 
  -5  -5   7       37.31       36.91      3.16 o 
  -4  -5   7       78.86       74.80      4.09 o 
  -3  -5   7      404.87      411.29      9.14 o 
  -2  -5   7      625.48      599.28     11.07 o 
  -1  -5   7        6.11        6.76      1.65 o 
   0  -5   7       24.46       29.58      4.07 o 
   1  -5   7        0.82        1.14      1.31 o 
   2  -5   7       14.53       17.11      3.37 o 
   3  -5   7        0.67        0.84      1.30 o 
   4  -5   7        3.44        3.04      2.10 o 
   5  -5   7      260.59      261.48      6.89 o 
   6  -5   7       50.19       45.30      3.22 o 
   7  -5   7        0.07        0.94      1.57 o 
  -7  -4   7        3.23        3.62      2.88 o 
  -6  -4   7       18.97       23.42      4.93 o 
  -5  -4   7        5.68        4.70      1.68 o 
  -4  -4   7        0.17        1.16      1.50 o 
  -3  -4   7      351.67      322.41      7.71 o 
  -2  -4   7        2.43        2.67      1.54 o 
  -1  -4   7       75.85       73.80      3.69 o 
   0  -4   7       66.61       74.47      3.63 o 
   1  -4   7       28.16       33.88      2.70 o 
   2  -4   7       28.96       31.95      2.69 o 
   3  -4   7       89.25      109.91      4.36 o 
   4  -4   7        6.27        9.88      1.48 o 
   5  -4   7       56.88       63.73      3.61 o 
   6  -4   7        2.20        0.29      1.50 o 
   7  -4   7        0.06       -0.15      2.59 o 
  -7  -3   7        0.67        1.81      2.71 o 
  -6  -3   7       51.35       47.16      5.67 o 
  -5  -3   7      599.35      580.35     11.24 o 
  -4  -3   7      289.60      294.92      7.50 o 
  -3  -3   7       15.18       12.72      2.00 o 
  -2  -3   7       20.81       17.59      2.21 o 
  -1  -3   7       21.06       22.49      2.41 o 
   0  -3   7       49.25       52.60      3.19 o 
   1  -3   7       28.02       34.20      4.48 o 
   2  -3   7        0.15       -0.81      1.02 o 
   3  -3   7      882.74      893.26     14.17 o 
   4  -3   7        2.88        3.10      1.97 o 
   5  -3   7        9.90        8.00      1.97 o 
   6  -3   7        3.58        2.90      1.91 o 
   7  -3   7        0.03       -2.01      1.34 o 
  -8  -2   7        1.58        1.64      2.79 o 
  -7  -2   7       44.70       47.16      5.67 o 
  -6  -2   7       11.80        8.52      2.01 o 
  -5  -2   7      138.88      135.64      5.15 o 
  -4  -2   7       10.38        9.89      1.94 o 
  -3  -2   7        4.44        5.34      1.63 o 
  -2  -2   7       52.59       53.31      3.27 o 
  -1  -2   7        5.43        4.40      1.48 o 
   0  -2   7        0.89        0.35      1.00 o 
   1  -2   7      270.78      266.69      6.62 o 
   2  -2   7       65.67       71.40      3.71 o 
   3  -2   7       81.64       79.82      3.06 o 
   4  -2   7        0.16       -0.34      1.36 o 
   5  -2   7       14.64       17.20      2.53 o 
   6  -2   7        0.25        1.64      1.63 o 
  -8  -1   7       13.40       18.16      4.68 o 
  -7  -1   7      234.16      237.20     11.09 o 
  -6  -1   7       11.69       12.57      2.20 o 
  -5  -1   7       15.51       13.84      2.32 o 
  -4  -1   7        0.81       -0.12      1.68 o 
  -3  -1   7       12.19       16.91      2.34 o 
  -2  -1   7       85.47       82.78      3.83 o 
  -1  -1   7        0.41        0.71      2.01 o 
   0  -1   7      267.88      277.47      6.65 o 
   1  -1   7     1077.77     1106.63     16.26 o 
   2  -1   7       10.61       11.37      1.61 o 
   3  -1   7        1.25        0.98      1.43 o 
   4  -1   7        2.80        3.64      2.14 o 
   5  -1   7        3.10        0.59      1.60 o 
  -8   0   7        0.64        4.19      3.04 o 
  -7   0   7      175.04      188.72      9.86 o 
  -6   0   7        4.80        5.80      1.72 o 
  -5   0   7        4.44        3.57      1.77 o 
  -4   0   7      151.27      157.45      5.39 o 
  -3   0   7        7.14        7.67      2.26 o 
  -2   0   7       63.95       62.05      3.69 o 
  -1   0   7      386.35      402.14      8.38 o 
   0   0   7      123.96      127.54      6.82 o 
   1   0   7       70.33       75.33      6.82 o 
   2   0   7        9.02       12.60      1.71 o 
   3   0   7       13.57       13.70      2.24 o 
   4   0   7        0.82       -1.23      2.22 o 
   5   0   7        0.41       -0.90      1.36 o 
  -8   1   7        0.74        1.73      2.96 o 
  -7   1   7        0.01        0.33      2.46 o 
  -6   1   7        9.24        7.96      1.98 o 
  -5   1   7       18.23       17.79      2.41 o 
  -4   1   7        8.83        7.24      1.89 o 
  -3   1   7       14.55       18.47      4.31 o 
  -2   1   7      343.63      347.62      8.87 o 
  -1   1   7      326.98      317.59      7.44 o 
   0   1   7       28.90       27.89      2.85 o 
   1   1   7        0.02        0.63      1.17 o 
   2   1   7       13.14       10.42      1.59 o 
   3   1   7        0.14        0.94      1.54 o 
   4   1   7        6.03        5.26      2.38 o 
  -8   2   7        7.09        6.57      3.53 o 
  -7   2   7        6.42        7.18      2.00 o 
  -6   2   7        3.20        3.53      1.74 o 
  -5   2   7        0.39       -0.74      1.39 o 
  -4   2   7      134.89      141.49      6.90 o 
  -3   2   7       64.78       63.26      5.34 o 
  -2   2   7      105.78      113.46      6.90 o 
  -1   2   7      108.45      104.18      6.65 o 
   0   2   7        1.82        1.81      1.97 o 
   1   2   7        9.80        9.91      2.01 o 
   2   2   7        6.20        6.70      2.88 o 
   3   2   7        0.11       -2.30      1.73 o 
  -7   3   7        6.54        6.65      3.53 o 
  -6   3   7       32.70       33.19      4.44 o 
  -5   3   7       11.93       19.55      3.94 o 
  -4   3   7       90.31       91.03      6.57 o 
  -3   3   7      128.64      140.41      7.89 o 
  -2   3   7        1.32        0.90      2.38 o 
  -1   3   7       44.08       49.62      5.09 o 
   0   3   7       11.44       13.18      3.53 o 
   1   3   7        9.51       10.53      2.26 o 
   2   3   7        2.41        3.78      2.14 o 
  -7   4   7        1.62        3.70      2.38 o 
  -6   4   7        5.06       -0.16      2.05 o 
  -5   4   7        1.40        4.68      3.12 o 
  -4   4   7      108.73      123.32      7.64 o 
  -3   4   7        6.87        1.56      2.30 o 
  -2   4   7        4.26        2.79      2.71 o 
  -1   4   7        0.47        1.23      1.66 o 
   0   4   7        4.25        6.01      1.91 o 
  -6   5   7      125.81      143.12      9.04 o 
  -5   5   7       26.78       36.07      5.09 o 
  -4   5   7        1.75       -0.58      1.97 o 
  -3   5   7        4.87        4.85      2.96 o 
  -2   5   7        0.51        2.30      2.88 o 
   1 -11   8        9.93        7.72      3.62 o 
   2 -11   8        2.21       -1.97      2.55 o 
   3 -11   8        0.24        0.49      3.04 o 
   4 -11   8       48.19       57.18      5.92 o 
   5 -11   8        0.76        0.16      2.55 o 
  -1 -10   8        0.29        0.99      1.89 o 
   0 -10   8       15.04       11.50      3.45 o 
   1 -10   8        0.91        3.37      2.30 o 
   2 -10   8      171.63      179.68      9.45 o 
   3 -10   8        7.41       10.43      3.29 o 
   4 -10   8        2.64        2.30      2.96 o 
   5 -10   8        1.39        2.01      1.95 o 
   6 -10   8        0.04       -0.08      2.71 o 
  -3  -9   8       17.03       26.62      4.52 o 
  -2  -9   8        5.55        9.78      3.45 o 
  -1  -9   8       30.18       27.35      3.22 o 
   0  -9   8        0.16       -1.75      1.53 o 
   1  -9   8        0.93        1.92      1.51 o 
   2  -9   8       12.66        9.92      2.23 o 
   3  -9   8        5.01        6.07      1.83 o 
   4  -9   8        4.25        3.34      2.01 o 
   5  -9   8        8.59       10.24      2.27 o 
   6  -9   8        1.82        1.48      2.71 o 
   7  -9   8        4.32        8.30      3.94 o 
  -4  -8   8        8.22        9.74      3.62 o 
  -3  -8   8        1.18        1.64      1.70 o 
  -2  -8   8       80.09       86.19     13.52 o 
  -1  -8   8        0.01        0.09      1.51 o 
   0  -8   8      207.88      212.44      6.74 o 
   1  -8   8        0.19        1.23      1.45 o 
   2  -8   8      105.15      110.39      4.82 o 
   3  -8   8        2.68        1.02      1.64 o 
   4  -8   8        0.79       -0.49      1.48 o 
   5  -8   8       36.04       30.35      3.25 o 
   6  -8   8        8.08       13.39      3.70 o 
   7  -8   8       22.60       27.36      5.18 o 
  -5  -7   8       18.83       24.32      4.85 o 
  -4  -7   8        2.22        1.83      1.91 o 
  -3  -7   8       60.08       67.76      4.40 o 
  -2  -7   8        8.02        7.62      2.03 o 
  -1  -7   8        0.98        1.41      1.51 o 
   0  -7   8        0.22        0.63      1.64 o 
   1  -7   8        0.03        0.89      1.24 o 
   2  -7   8        0.57        1.14      1.36 o 
   3  -7   8        1.67        0.37      2.22 o 
   4  -7   8       32.25       34.61      4.68 o 
   5  -7   8        2.81        3.20      2.63 o 
   6  -7   8       37.28       34.67      4.85 o 
   7  -7   8        7.39        5.18      4.77 o 
  -5  -6   8       48.50       58.01      6.33 o 
  -4  -6   8       22.38       24.51      4.72 o 
  -3  -6   8        1.47        2.00      1.59 o 
  -2  -6   8      119.39      124.94      7.68 o 
  -1  -6   8        0.32        0.70      1.57 o 
   0  -6   8       41.77       37.08      3.13 o 
   1  -6   8        0.03        0.76      1.22 o 
   2  -6   8        1.60        0.45      1.64 o 
   3  -6   8       35.98       30.41      3.00 o 
   4  -6   8        2.19        2.39      1.52 o 
   5  -6   8      152.27      159.88      8.96 o 
   6  -6   8       69.22       75.75      6.57 o 
   7  -6   8        9.39        4.85      2.63 o 
  -6  -5   8        0.00       -1.56      2.46 o 
  -5  -5   8        1.11        1.38      1.52 o 
  -4  -5   8       21.77       20.96      3.57 o 
  -3  -5   8       21.48       18.72      2.64 o 
  -2  -5   8       98.66       90.99      4.42 o 
  -1  -5   8        0.83        0.94      1.31 o 
   0  -5   8        0.05       -0.82      1.10 o 
   1  -5   8        2.29        1.96      1.36 o 
   2  -5   8       16.08       16.56      2.27 o 
   3  -5   8       51.57       46.13      3.20 o 
   4  -5   8       38.39       37.90      3.13 o 
   5  -5   8       87.52       93.58      6.90 o 
   6  -5   8        5.24        5.75      2.96 o 
   7  -5   8        0.15       -1.97      2.63 o 
  -7  -4   8        0.00       -2.46      2.46 o 
  -6  -4   8       30.11       22.18      4.52 o 
  -5  -4   8        1.69        0.53      1.50 o 
  -4  -4   8      128.43      126.45      8.63 o 
  -3  -4   8        0.16        2.31      1.59 o 
  -2  -4   8       50.94       55.82      3.57 o 
  -1  -4   8       14.41       15.86      2.29 o 
   0  -4   8      108.84      104.47      5.09 o 
   1  -4   8        8.02       10.05      2.34 o 
   2  -4   8       13.96       16.09      2.67 o 
   3  -4   8      329.69      326.69     11.87 o 
   4  -4   8       16.95       11.34      3.12 o 
   5  -4   8        0.84        1.89      2.22 o 
   6  -4   8        2.54        3.62      2.71 o 
  -7  -3   8        0.30       -0.33      2.71 o 
  -6  -3   8       10.11        9.94      3.53 o 
  -5  -3   8       98.94      107.47      4.96 o 
  -4  -3   8      148.84      149.93      6.29 o 
  -3  -3   8        9.50        6.21      1.83 o 
  -2  -3   8        0.51       -0.42      1.31 o 
  -1  -3   8        5.11        2.37      1.42 o 
   0  -3   8        0.65       -0.16      1.22 o 
   1  -3   8        7.74        6.62      1.68 o 
   2  -3   8        0.75        2.59      1.62 o 
   3  -3   8      203.68      218.02      6.47 o 
   4  -3   8       15.60       13.89      3.62 o 
   5  -3   8        1.65        6.16      3.53 o 
   6  -3   8        4.88        3.12      3.04 o 
  -7  -2   8       65.97       66.22      6.65 o 
  -6  -2   8      189.35      195.07      6.56 o 
  -5  -2   8       11.38       15.79      3.25 o 
  -4  -2   8       87.41       96.07      4.61 o 
  -3  -2   8        2.20        1.84      1.54 o 
  -2  -2   8       23.72       29.42      2.90 o 
  -1  -2   8       18.80       14.73      2.11 o 
   0  -2   8       16.54       17.45      2.35 o 
   1  -2   8      690.34      714.24     13.39 o 
   2  -2   8       52.90       64.25      3.92 o 
   3  -2   8       31.64       36.00      2.92 o 
   4  -2   8       19.61       16.43      3.62 o 
   5  -2   8        0.00        1.23      1.97 o 
  -8  -1   8        1.70        2.46      2.79 o 
  -7  -1   8        4.38        6.41      3.12 o 
  -6  -1   8        0.22       -0.40      1.54 o 
  -5  -1   8        2.51        1.19      1.49 o 
  -4  -1   8        7.54        7.81      1.98 o 
  -3  -1   8        5.51        7.03      1.79 o 
  -2  -1   8       30.38       36.98      3.05 o 
  -1  -1   8       50.94       43.74      7.39 o 
   0  -1   8        2.59        5.27      1.89 o 
   1  -1   8       87.55       79.23      4.12 o 
   2  -1   8       16.31       12.76      2.08 o 
   3  -1   8        0.01       -2.59      1.73 o 
   4  -1   8       13.00       11.91      3.04 o 
   5  -1   8       10.12        6.16      2.71 o 
  -8   0   8        2.04        4.85      3.20 o 
  -7   0   8        4.94       -2.46      2.55 o 
  -6   0   8        4.29        6.11      2.01 o 
  -5   0   8        1.31        1.93      1.56 o 
  -4   0   8       19.92       18.08      2.55 o 
  -3   0   8        5.98        4.68      2.59 o 
  -2   0   8        4.48        4.02      1.74 o 
  -1   0   8      338.11      344.86     14.71 o 
   0   0   8       25.90       27.02      2.90 o 
   1   0   8        2.44        3.12      1.85 o 
   2   0   8       12.91       15.00      3.49 o 
   3   0   8        0.26        0.58      2.38 o 
   4   0   8        0.98        1.97      2.14 o 
  -8   1   8       16.77       17.34      4.44 o 
  -7   1   8        4.90        4.46      2.10 o 
  -6   1   8       62.40       70.53      4.37 o 
  -5   1   8       10.02        9.81      2.26 o 
  -4   1   8        0.29        0.42      1.70 o 
  -3   1   8       20.66       22.63      7.93 o 
  -2   1   8        1.10        0.12      1.52 o 
  -1   1   8      115.92      126.85      6.20 o 
   0   1   8        0.30        1.31      1.81 o 
   1   1   8        3.16        1.56      2.63 o 
   2   1   8       10.85       11.91      3.04 o 
  -7   2   8       13.40       16.60      3.62 o 
  -6   2   8        1.32       -1.64      1.89 o 
  -5   2   8       10.43        6.49      3.04 o 
  -4   2   8       41.72       45.19      5.26 o 
  -3   2   8      110.19       94.16      6.98 o 
  -2   2   8        2.58        5.26      2.46 o 
  -1   2   8        0.63        2.05      2.46 o 
   0   2   8        0.57       -2.46      1.81 o 
   1   2   8        5.82       12.32      3.12 o 
  -7   3   8        5.06        2.71      2.38 o 
  -6   3   8       15.55       19.39      3.94 o 
  -5   3   8        1.42        3.86      2.71 o 
  -4   3   8       35.14       42.81      5.34 o 
  -3   3   8       74.33       92.02      6.98 o 
  -2   3   8        2.43        6.98      3.12 o 
  -1   3   8        1.89        3.12      2.55 o 
   0   3   8        1.41        2.96      2.71 o 
  -6   4   8       41.94       45.68      5.18 o 
  -5   4   8       29.14       28.02      5.01 o 
  -4   4   8        3.65        6.90      3.20 o 
  -3   4   8        1.17        2.88      3.04 o 
  -2   4   8        1.01        0.58      2.79 o 
   1 -11   9        3.19        7.31      3.12 o 
   2 -11   9       19.39       28.59      5.09 o 
   3 -11   9        1.48       -0.58      2.96 o 
   4 -11   9        4.54        3.12      3.04 o 
  -1 -10   9        0.94       -2.79      2.22 o 
   0 -10   9       16.66       16.92      4.11 o 
   1 -10   9        1.04        0.49      2.46 o 
   2 -10   9       29.61       30.38      6.33 o 
   3 -10   9        1.07        1.47      1.56 o 
   4 -10   9        0.30        3.06      1.72 o 
   5 -10   9       15.31       19.50      2.78 o 
   6 -10   9       64.25       81.50      7.39 o 
  -2  -9   9        6.66        3.34      2.06 o 
  -1  -9   9        3.24        4.33      2.67 o 
   0  -9   9       17.47       14.59      2.70 o 
   1  -9   9        0.06       -0.20      1.42 o 
   2  -9   9        1.18        2.10      1.65 o 
   3  -9   9       42.96       50.64      5.26 o 
   4  -9   9       48.22       54.70      3.95 o 
   5  -9   9       12.00       10.32      2.27 o 
   6  -9   9       43.18       59.98      6.74 o 
  -3  -8   9        2.82        2.03      1.80 o 
  -2  -8   9        3.33        6.06      2.07 o 
  -1  -8   9       12.13       12.73      2.55 o 
   0  -8   9        5.31        4.93      1.77 o 
   1  -8   9       28.39       28.26      3.08 o 
   2  -8   9       16.79       22.20      2.79 o 
   3  -8   9       70.13       62.58      7.19 o 
   4  -8   9       54.53       57.07      4.03 o 
   5  -8   9        7.40        7.48      3.37 o 
   6  -8   9        2.44        7.56      3.45 o 
  -4  -7   9        9.78       10.75      3.04 o 
  -3  -7   9       11.89       14.12      2.60 o 
  -2  -7   9       25.05       27.20      3.25 o 
  -1  -7   9        5.38        3.12      1.80 o 
   0  -7   9        1.35        2.33      1.53 o 
   1  -7   9       38.96       31.97      3.10 o 
   2  -7   9       10.47        4.42      2.22 o 
   3  -7   9       77.39       78.87      4.39 o 
   4  -7   9       22.19       22.66      2.88 o 
   5  -7   9        0.44        2.71      2.46 o 
   6  -7   9       16.44       15.45      4.03 o 
  -5  -6   9        0.55       -1.89      1.26 o 
  -4  -6   9        2.87        3.09      1.85 o 
  -3  -6   9        0.18        0.29      1.78 o 
  -2  -6   9        6.38        7.93      2.21 o 
  -1  -6   9        1.19        1.83      1.54 o 
   0  -6   9       17.05       21.89      2.70 o 
   1  -6   9      168.08      158.53      5.66 o 
   2  -6   9        0.12       -0.11      1.45 o 
   3  -6   9       17.67       13.83      5.67 o 
   4  -6   9        2.62        2.00      2.10 o 
   5  -6   9        0.10       -1.23      2.05 o 
   6  -6   9        2.58        2.05      2.55 o 
  -6  -5   9        0.35       -2.38      2.30 o 
  -5  -5   9        0.22        0.77      1.68 o 
  -4  -5   9        8.01       12.03      2.40 o 
  -3  -5   9        0.97        0.86      1.52 o 
  -2  -5   9       19.41       14.79      2.41 o 
  -1  -5   9       45.54       36.92      3.18 o 
   0  -5   9        8.61        8.02      1.82 o 
   1  -5   9      100.00       81.60      4.12 o 
   2  -5   9        0.07        0.31      1.27 o 
   3  -5   9        1.01       -0.48      1.23 o 
   4  -5   9       29.71       30.89      4.44 o 
   5  -5   9        3.32        3.53      2.71 o 
   6  -5   9        3.53        2.79      2.55 o 
  -6  -4   9        0.31        1.81      2.79 o 
  -5  -4   9        6.42        3.17      1.73 o 
  -4  -4   9        0.97        1.87      1.64 o 
  -3  -4   9        5.33        8.36      2.38 o 
  -2  -4   9       98.88       95.65      4.57 o 
  -1  -4   9       90.74       76.49      4.24 o 
   0  -4   9        1.89        3.16      1.51 o 
   1  -4   9       14.15       13.12      2.21 o 
   2  -4   9       17.78       16.87      2.52 o 
   3  -4   9        2.06        4.36      1.93 o 
   4  -4   9        1.01        7.23      2.79 o 
   5  -4   9        0.01       -1.40      1.89 o 
  -6  -3   9        2.38        1.41      1.58 o 
  -5  -3   9        9.32       15.42      3.08 o 
  -4  -3   9       44.36       43.31      3.67 o 
  -3  -3   9       30.05       27.84      5.22 o 
  -2  -3   9        7.35        7.47      1.89 o 
  -1  -3   9      113.07      100.80      4.64 o 
   0  -3   9       17.92       23.64      2.75 o 
   1  -3   9        6.27        7.05      1.82 o 
   2  -3   9       10.96       11.17      2.20 o 
   3  -3   9        0.22        2.84      1.67 o 
   4  -3   9        6.57        4.11      2.63 o 
   5  -3   9        2.84       -1.15      2.63 o 
  -7  -2   9        2.68       -3.12      2.14 o 
  -6  -2   9        3.98        3.19      1.97 o 
  -5  -2   9        3.16        2.17      1.79 o 
  -4  -2   9       48.52       51.15      3.81 o 
  -3  -2   9      110.95       94.67      4.67 o 
  -2  -2   9        3.90        0.35      1.52 o 
  -1  -2   9       14.86       14.12      2.29 o 
   0  -2   9       24.87       24.65      2.88 o 
   1  -2   9        6.79        8.09      1.97 o 
   2  -2   9        0.80       -1.48      1.50 o 
   3  -2   9        0.04        0.82      3.12 o 
   4  -2   9       33.66       40.50      4.93 o 
  -7  -1   9       14.39        9.94      3.45 o 
  -6  -1   9       17.77       14.37      2.60 o 
  -5  -1   9       67.78       65.49      4.26 o 
  -4  -1   9        8.09        9.35      3.90 o 
  -3  -1   9       38.48       34.84      3.42 o 
  -2  -1   9        0.04        1.94      1.54 o 
  -1  -1   9        9.23        9.39      1.88 o 
   0  -1   9        5.23        3.15      3.16 o 
   1  -1   9       18.56       18.41      2.44 o 
   2  -1   9       33.57       41.27      7.23 o 
   3  -1   9        9.20       18.40      4.27 o 
  -7   0   9        1.30        3.82      2.67 o 
  -6   0   9       10.20       12.21      3.86 o 
  -5   0   9       37.11       37.51     10.02 o 
  -4   0   9       15.28       10.93      2.24 o 
  -3   0   9        6.15        7.12      2.38 o 
  -2   0   9       21.92       19.95      2.70 o 
  -1   0   9        0.19       -1.48      1.32 o 
   0   0   9        5.08        6.53      2.21 o 
   1   0   9        2.38        0.83      1.42 o 
   2   0   9       10.82       18.40      3.62 o 
  -7   1   9       16.64       20.95      6.16 o 
  -6   1   9       48.90       49.00      4.02 o 
  -5   1   9        1.60        1.31      1.85 o 
  -4   1   9       11.77        8.26      3.29 o 
  -3   1   9        8.31       10.19      3.20 o 
  -2   1   9        2.11        1.81      2.14 o 
  -1   1   9        2.08        4.03      2.38 o 
   0   1   9        3.59        5.50      3.45 o 
   1   1   9        0.15        0.74      2.71 o 
  -6   2   9        0.11        0.08      2.88 o 
  -5   2   9        2.26        3.86      2.96 o 
  -4   2   9        1.08        3.45      2.71 o 
  -3   2   9        3.90        4.11      2.79 o 
  -2   2   9        0.17       -1.89      2.05 o 
  -1   2   9        3.18        5.09      2.88 o 
   0   2   9        2.27        3.29      3.04 o 
  -4   3   9        0.18        0.41      2.05 o 
  -3   3   9        2.66        1.64      2.79 o 
   0 -10  10        3.79        2.29      1.76 o 
   1 -10  10        6.29        3.20      1.88 o 
   2 -10  10        1.50        2.30      1.74 o 
   3 -10  10        1.93        1.73      1.95 o 
   4 -10  10        5.41        9.03      2.21 o 
  -2  -9  10       11.60       12.37      3.45 o 
  -1  -9  10        2.08        2.74      1.80 o 
   0  -9  10        4.11        5.53      2.10 o 
   1  -9  10       22.15       26.84      7.02 o 
   2  -9  10       12.72       14.79      2.51 o 
   3  -9  10       13.54       20.19      2.87 o 
   4  -9  10        9.35        5.31      2.14 o 
   5  -9  10        1.23       -0.25      2.46 o 
  -3  -8  10       15.07       15.74      2.80 o 
  -2  -8  10        0.01       -2.34      1.56 o 
  -1  -8  10        0.02       -1.60      1.39 o 
   0  -8  10       10.81       11.93      2.41 o 
   1  -8  10        7.40        9.74      2.11 o 
   2  -8  10        4.97        4.38      1.94 o 
   3  -8  10        4.90        3.98      3.12 o 
   4  -8  10        1.91        3.45      1.89 o 
   5  -8  10        2.28        5.18      3.29 o 
  -4  -7  10        6.54        7.43      2.35 o 
  -3  -7  10        7.31        3.36      3.49 o 
  -2  -7  10        7.76        4.78      2.15 o 
  -1  -7  10       11.30       10.50      2.41 o 
   0  -7  10       22.36       24.60      3.05 o 
   1  -7  10       24.87       20.79      2.66 o 
   2  -7  10        5.98        1.63      1.64 o 
   3  -7  10        0.98        1.18      1.68 o 
   4  -7  10       14.07       16.01      2.57 o 
   5  -7  10        0.87        4.77      3.37 o 
  -4  -6  10       16.40       23.02      7.02 o 
  -3  -6  10        0.02       -0.25      1.74 o 
  -2  -6  10        0.93       -1.66      2.42 o 
  -1  -6  10        2.78        3.41      1.62 o 
   0  -6  10        8.55        5.54      1.87 o 
   1  -6  10       67.00       65.60      3.98 o 
   2  -6  10       37.15       37.87      3.22 o 
   3  -6  10        0.03       -0.84      1.46 o 
   4  -6  10        6.12        7.81      4.19 o 
   5  -6  10        7.06        6.84      3.11 o 
  -5  -5  10        0.77        1.75      1.58 o 
  -4  -5  10       21.03       22.55      3.12 o 
  -3  -5  10        5.82        7.51      2.26 o 
  -2  -5  10       25.99       25.04      3.23 o 
  -1  -5  10       97.61       83.28      4.47 o 
   0  -5  10       38.57       31.14      3.05 o 
   1  -5  10        0.99        2.04      2.34 o 
   2  -5  10        6.71        4.77      3.04 o 
   3  -5  10        6.10        6.66      2.30 o 
   4  -5  10       11.88       13.06      3.70 o 
   5  -5  10        7.33        9.04      3.45 o 
  -5  -4  10       34.35       30.93      3.27 o 
  -4  -4  10       14.94       15.63      2.72 o 
  -3  -4  10        1.25        3.50      2.38 o 
  -2  -4  10       14.26       13.31      2.43 o 
  -1  -4  10       81.12       74.41      4.45 o 
   0  -4  10        1.05       -0.82      1.42 o 
   1  -4  10        4.93        6.51      2.46 o 
   2  -4  10       18.72       18.73      2.76 o 
   3  -4  10        1.31        0.79      2.34 o 
   4  -4  10        0.02        1.40      3.20 o 
  -6  -3  10        0.15       -2.37      1.68 o 
  -5  -3  10        1.58        4.80      1.97 o 
  -4  -3  10        0.14        1.34      1.74 o 
  -3  -3  10       61.23       54.95      3.95 o 
  -2  -3  10        8.14        5.90      1.91 o 
  -1  -3  10        5.73        7.04      2.05 o 
   0  -3  10        0.12        1.32      1.48 o 
   1  -3  10        1.05        1.28      1.50 o 
   2  -3  10        0.17        1.73      1.50 o 
   3  -3  10        4.76        5.50      3.12 o 
   4  -3  10        2.28        6.24      3.86 o 
  -6  -2  10        0.74        1.94      2.30 o 
  -5  -2  10        0.25        0.19      2.96 o 
  -4  -2  10       11.06        9.11      2.12 o 
  -3  -2  10       32.71       25.43      5.01 o 
  -2  -2  10       12.60       11.05      3.33 o 
  -1  -2  10       38.90       45.98      4.44 o 
   0  -2  10       18.07       17.37      2.51 o 
   1  -2  10        2.24        1.44      1.80 o 
   2  -2  10       12.86       17.74      2.88 o 
   3  -2  10       14.23       12.00      3.94 o 
  -6  -1  10        3.84        3.88      2.12 o 
  -5  -1  10       14.52       10.01      2.67 o 
  -4  -1  10        3.12        2.10      1.91 o 
  -3  -1  10       20.85       18.21      2.82 o 
  -2  -1  10        0.59        0.55      1.60 o 
  -1  -1  10        1.39        1.16      1.77 o 
   0  -1  10        6.15        5.16      2.09 o 
   1  -1  10        3.87        3.65      2.10 o 
   2  -1  10       12.82       14.20      2.99 o 
  -6   0  10        2.35        0.83      2.79 o 
  -5   0  10        5.13        4.55      2.38 o 
  -4   0  10        0.80        1.33      3.04 o 
  -3   0  10        8.58        7.85      2.17 o 
  -2   0  10        1.95        0.53      1.81 o 
  -1   0  10       10.81       13.80      3.70 o 
   0   0  10        0.05       -2.79      2.30 o 
   1   0  10        9.39        7.72      3.20 o 
  -5   1  10        0.12       -1.97      2.14 o 
  -4   1  10        0.26        0.74      2.96 o 
  -3   1  10        2.41        4.52      2.96 o 
  -2   1  10        1.65        7.56      3.29 o 
  -1   1  10        0.08        3.37      3.53 o 
   0  -9  11        0.02        1.43      1.61 o 
   1  -9  11        1.26        2.06      2.00 o 
   2  -9  11        0.53        1.40      2.26 o 
   3  -9  11       11.56        7.67      2.59 o 
  -2  -8  11       11.95       11.95      2.49 o 
  -1  -8  11       14.02       17.06      2.85 o 
   0  -8  11        0.16       -0.62      1.45 o 
   1  -8  11        3.05        2.28      2.22 o 
   2  -8  11        5.68        3.93      2.06 o 
   3  -8  11        0.83       -0.96      1.71 o 
   4  -8  11        7.70        7.41      2.27 o 
  -3  -7  11       31.39       33.20      3.69 o 
  -2  -7  11       10.68       13.05      2.70 o 
  -1  -7  11       11.64        9.44      2.11 o 
   0  -7  11        1.26       -3.14      2.18 o 
   1  -7  11        3.28        0.78      1.51 o 
   2  -7  11        4.74        2.51      1.57 o 
   3  -7  11        0.25       -1.23      2.14 o 
   4  -7  11        0.05        2.22      2.46 o 
  -3  -6  11        0.32       -1.62      1.53 o 
  -2  -6  11        2.91        3.98      2.02 o 
  -1  -6  11        5.14        4.24      1.73 o 
   0  -6  11        0.28        0.71      1.52 o 
   1  -6  11       11.58       13.99      2.46 o 
   2  -6  11       11.73       10.52      2.96 o 
   3  -6  11        0.01        1.40      1.74 o 
  -4  -5  11        7.34       10.50      2.68 o 
  -3  -5  11       20.79       18.02      2.90 o 
  -2  -5  11        0.01        1.06      1.75 o 
  -1  -5  11        4.56        6.77      2.05 o 
   0  -5  11        0.36       -0.13      1.60 o 
   1  -5  11       13.73       15.00      3.86 o 
   2  -5  11        1.02       -1.68      1.34 o 
   3  -5  11        0.00        1.42      1.73 o 
  -4  -4  11        3.77        3.67      2.18 o 
  -3  -4  11        5.80        6.05      2.11 o 
  -2  -4  11        4.69        1.12      1.71 o 
  -1  -4  11        3.24        1.12      2.22 o 
   0  -4  11       18.17       13.00      2.54 o 
   1  -4  11        3.78        4.27      3.74 o 
   2  -4  11       21.27       20.99      3.13 o 
   3  -4  11        1.49       -1.73      2.55 o 
  -4  -3  11        0.01       -1.13      1.52 o 
  -3  -3  11       41.57       48.31      4.12 o 
  -2  -3  11        1.10        1.40      1.62 o 
  -1  -3  11       10.53        8.90      2.28 o 
   0  -3  11       16.46       14.26      2.55 o 
   1  -3  11       11.87       10.43      2.35 o 
   2  -3  11        1.78        1.05      5.42 o 
  -4  -2  11        5.44       -0.05      1.71 o 
  -3  -2  11        0.15        0.33      1.51 o 
  -2  -2  11        2.06        2.21      2.26 o 
  -1  -2  11       13.94       17.20      2.90 o 
   0  -2  11       11.82       11.30      2.35 o 
   1  -2  11        2.61       -0.13      1.52 o 
  -4  -1  11        0.07       -1.42      1.85 o 
  -3  -1  11        2.53        4.52      1.93 o 
  -2  -1  11       16.16       21.74      5.71 o 
  -1  -1  11        9.57       12.17      2.78 o 
  -1  -7  12       15.23       16.44      2.84 o 
   0  -7  12        1.30       -0.02      1.60 o 
   1  -7  12        1.53        1.92      3.82 o 
  -2  -6  12        0.00        0.67      1.78 o 
  -1  -6  12       10.99        9.30      2.41 o 
   0  -6  12        5.74        5.86      2.14 o 
   1  -6  12        5.82        3.95      3.74 o 
  -2  -5  12        0.37        1.48      2.01 o 
  -1  -5  12        3.40        5.79      2.12 o 
   0  -5  12        4.01        7.75      2.38 o 
   1  -5  12        0.04       -2.37      1.74 o 
  -2  -4  12        6.95        8.33      2.50 o 
  -1  -4  12        1.72        1.00      1.73 o 
   0  -4  12       10.02       12.41      2.55 o 
                                                 
